# Supplementary material for: A non-lethal method for the sampling of the gut microbiota in Betta splendens
Source: Front Vet Sci. 2026 Feb 5;13:1702535. doi: 10.3389/fvets.2026.1702535 (PMC12917903; doi:10.3389/fvets.2026.1702535)
Supplement: Supplementary file 1 [file Table_1.XLSX]

## Sheet: relative_abundance.phylum 
relative abundance of phylum
Kingdom	Phylum	Gut_B01	Gut_B02	Gut_B03	Gut_B04	Gut_B05	Gut_B06	Gut_B07	Swab_A01	Swab_A02	Swab_A03	Swab_A04	Swab_A05	Swab_A06	Swab_A07	Swab_A08	Swab_A09	Swab_A10	relative_abundance of gut	relative_abundance of swab	gut SE	swab SE
Bacteria	Bacillota	0.722556	0.0177374	0.325372	0.722975	0.923603	0.951885	0.930656	0.0251164	0.185079	0.247649	0.391015	0.463338	0.0449953	0.707309	0.389036	0.883077	0.246089	65.6398	35.827	0.134537	0.0865549
Bacteria	Pseudomonadota	0.161476	0.968482	0.355098	0.142412	0.0725326	0.0414804	0.0511173	0.78885	0.727072	0.750116	0.603701	0.461615	0.485777	0.192551	0.573301	0.0953445	0.725512	25.6085	54.0384	0.125446	0.0751424
Bacteria	Actinomycetota	0.0770717	0.0070298	0.274721	0.010568	0.00270019	0.00109404	0.015852	0.134893	0.0487663	0.00111732	0.00358473	0.0268855	0.000139665	0.0661313	0.0150605	0.0153631	0.0155959	5.55766	3.27537	0.0378629	0.013192
Bacteria	Fusobacteriota	0	9.31099e-05	0.0338222	0.0267691	0.000116387	0.000209497	0	0	0.00135009	0	0.000139665	0.000162942	0.101699	0.00349162	0.000162942	0	0	0.871575	1.07007	0.00562486	0.010117
Bacteria	Planctomycetota	0.0233007	0.000651769	0	0.0330773	0.000116387	0.000605214	9.31099e-05	0.00446927	0.0016527	0	0	0	0	0.00325885	0	0	0	0.82635	0.0938082	0.00525503	0.000522025
Bacteria	Bacteroidota	0.00179236	0.00358473	0.00398045	0.0202281	0.000837989	0.000581937	0.000791434	0.0320996	0.0176676	0.000721601	0.00155959	0.0298883	0.367388	0.00686685	0.00365456	0.000256052	0.0100559	0.454243	4.70158	0.0026651	0.0357879
Bacteria	Cyanobacteriota	0	0.00242086	0	0.0114991	0	0	0.00125698	0	0.000698324	0.000139665	0	0	0	0.00956704	0	0.00332868	0	0.216813	0.137337	0.00159436	0.000967551
Bacteria	Bacteria_Incertae_Sedis	0	0	0.00121043	0.0103352	0	0.0025838	0	0	0.00311918	0	0	0	0	0	0	0	0	0.201849	0.0311918	0.00143458	0.000311918
Bacteria	Thermodesulfobacteriota	0	0	9.31099e-05	0.0101024	0	0.00111732	0	0	0.000651769	4.65549e-05	0	0	0	0	0	0	0	0.161612	0.00698324	0.00142288	6.48249e-05
Bacteria	Chlamydiota	0.00849628	0	0	0.0023743	0	0	0	0.00121043	0	0	0	0	0	0	0	0	0	0.155294	0.0121043	0.00120458	0.000121043
Bacteria	Dadabacteria	0	0	0	0.00689013	9.31099e-05	9.31099e-05	0	4.65549e-05	0	0	0	0	0	0	0	0	0	0.101091	0.000465549	0.000980011	4.65549e-06
Bacteria	Patescibacteria	0.00530726	0	0	0.00102421	0	0.000139665	0	0	0.00651769	0	0	0.00486499	0	0	0.0115689	0	0.000861266	0.0924448	0.238128	0.000744077	0.00126502
Bacteria	Chloroflexota	0	0	0.00570298	0	0	0	0	0	0	0	0	0.00335196	0	0	0	0	0.00188547	0.0814711	0.0523743	0.000814711	0.000365871
Bacteria	Dependentiae	0	0	0	0.00174581	0	0	0	0	0	0.000209497	0	0.000837989	0	0	6.98324e-05	0	0	0.0249401	0.0111732	0.000249401	8.341e-05
Bacteria	MBNT15	0	0	0	0	0	0	0.000232775	0	0	0	0	0	0	0.00917132	0	0.000884544	0	0.00332535	0.100559	3.32535e-05	0.000911553
Bacteria	Bdellovibrionota	0	0	0	0	0	0.000209497	0	0	0	0	0	0	0	0.00155959	0.00230447	0	0	0.00299282	0.0386406	2.99282e-05	0.000263519
Bacteria	Acidobacteriota	0	0	0	0	0	0	0	0.00975326	0.00318901	0	0	0.000302607	0	9.31099e-05	0.00484171	0.00174581	0	0	0.199255	0	0.00101206
Bacteria	Armatimonadota	0	0	0	0	0	0	0	0	0.00193203	0	0	0	0	0	0	0	0	0	0.0193203	0	0.000193203
Bacteria	Deinococcota	0	0	0	0	0	0	0	0	0	0	0	0.00875233	0	0	0	0	0	0	0.0875233	0	0.000875233
Bacteria	Myxococcota	0	0	0	0	0	0	0	0	0.00230447	0	0	0	0	0	0	0	0	0	0.0230447	0	0.000230447
Bacteria	NB1-j	0	0	0	0	0	0	0	0.00356145	0	0	0	0	0	0	0	0	0	0	0.0356145	0

## Sheet: relative_abundance.genus
relative abundance of genus
Kingdom	Phylum	Class	Order	Family	Genus	Gut_B01	Gut_B02	Gut_B03	Gut_B04	Gut_B05	Gut_B06	Gut_B07	Swab_A01	Swab_A02	Swab_A03	Swab_A04	Swab_A05	Swab_A06	Swab_A07	Swab_A08	Swab_A09	Swab_A10	relative abundance of gut	relative abundance of swab	gut SE	swab SE
Bacteria	Acidobacteriota	Blastocatellia	2024-11-01	11-24_Incertae_Sedis	11-24_Incertae_Sedis	0	0	0	0	0	0	0	0	0	0	0	0	0	9.31e-05	0.00141993	0.00174581	0	0	0.03	0	0.0002111
Bacteria	Bacillota	Clostridia	Clostridiales	Clostridiaceae	Clostridium	0.0130354	0.00721602	0.169064	0.324791	0.42798	0.570903	0.0110801	0.000232775	0.156448	0.239921	0.383892	0.127281	0.0146648	0.677421	0.27898	0.1223	0.0153864	21.77	20.17	0.0861459	0.0659218
Bacteria	Pseudomonadota	Gammaproteobacteria	Burkholderiales	Comamonadaceae	NA	0.00432961	0.00542365	0.00139665	0.00100093	0.00018622	0.00169925	0.000861266	0.0277933	0.457286	0.0137337	0.208101	0.170461	0.0339385	0.0172719	0.0167831	0.00321229	0.650419	0.21	15.99	0.000741178	0.0708317
Bacteria	Bacillota	Clostridia	Clostridiales	Clostridiaceae	NA	0.00211825	0.00158287	0.0766527	0.382495	0.494809	0.380074	0.917691	0.00100093	0.0268622	0.00593575	0.00456238	0.309125	0.0037244	0.0221136	0.10703	0.748371	0.223743	32.22	14.52	0.125065	0.0750887
Bacteria	Pseudomonadota	Gammaproteobacteria	Enterobacterales	NA	NA	0.00118715	0.00572626	0.0157821	0.000651769	0.0361732	0.00693668	0.00293296	0.00358473	0.00379423	0.201653	0.269739	0.000651769	0.0593343	0.0119181	0.0782356	0.00388734	0.00430633	0.99	6.37	0.00478356	0.0303091
Bacteria	Pseudomonadota	Gammaproteobacteria	Enterobacterales	Morganellaceae	NA	0.0016527	0.776071	0.00202514	0.00507449	0.00193203	0.00104749	0.000256052	0.425791	0.112709	0.00128026	0.00153631	6.98e-05	4.66e-05	0.00118715	0.00572626	0.0145019	0.000162942	11.26	5.63	0.110583	0.0424986
Bacteria	Bacteroidota	Bacteroidia	Bacteroidales	Williamwhitmaniaceae	Acetobacteroides	0	0	0	0	0.000628492	0.000512104	0.000465549	0.00709963	6.98e-05	0	0	0.00102421	0.363152	0.000512104	0.000907821	0	0	0.02	3.73	0.000109703	0.0362148
Bacteria	Pseudomonadota	Gammaproteobacteria	Enterobacterales	Aeromonadaceae	Aeromonas	0.000116387	0	0	0.000395717	0.0248138	0.0033054	0.00209497	0.0203212	0.00977654	0.0247207	0.000372439	0.000675047	0.263431	0.00907821	0.0242318	0.000465549	0.0164106	0.44	3.69	0.00343766	0.0253429
Bacteria	Pseudomonadota	Gammaproteobacteria	Enterobacterales	Enterobacteriaceae	NA	0.000395717	0.000465549	0.0505121	0.00283985	0.000256052	0.000372439	0.00027933	0.00139665	0.000372439	0.262477	0.000675047	0.00162942	0.0678073	0.00307263	0	0.00286313	0	0.79	3.4	0.00711495	0.0262329
Bacteria	Pseudomonadota	Gammaproteobacteria	Enterobacterales	Enterobacteriaceae	Plesiomonas	0.000744879	0.000837989	0.231215	0.0259777	9.31e-05	0.000628492	0.0337058	0	0.0117784	0.205819	0.00246741	0.00723929	0.00277002	0.051932	0.00141993	0.00488827	0.0021648	4.19	2.9	0.031994	0.0202364
Bacteria	Actinomycetota	Actinobacteria	Mycobacteriales	Mycobacteriaceae	Mycobacterium	0.0591015	0.00470205	0.260801	0.010568	0.0025838	0.000395717	0.0151304	0.117598	0.0380354	0.000675047	0.000861266	0.00118715	9.31e-05	0.0465549	0.0077514	0.00565642	0.0112896	5.05	2.3	0.0358734	0.0117327
Bacteria	Pseudomonadota	Gammaproteobacteria	Burkholderiales	Chromobacteriaceae	Vogesella	0	0	0	0	0.000605214	0.00102421	6.98e-05	0	0	0.000512104	0.000651769	0.00307263	0.000465549	0.000931099	0.178468	0.000139665	9.31e-05	0.02	1.84	0.000154894	0.017784
Bacteria	Pseudomonadota	Gammaproteobacteria	Pseudomonadales	Pseudomonadaceae	Pseudomonas	0.000488827	0.00304935	0.000116387	9.31e-05	0.00321229	0.000628492	0.00197859	0.00810056	0.00169925	0.00246741	0.060568	0.00968343	0.0523976	0.00614525	0.0163641	0.000465549	0.00200186	0.14	1.6	0.000514384	0.00694066
Bacteria	Pseudomonadota	Gammaproteobacteria	Burkholderiales	Comamonadaceae	Sphaerotilus	0	9.31e-05	0	0	0.00018622	4.66e-05	0	0.0133845	0.0211127	0.031797	0.000721601	0.0512803	0.000256052	0.00905494	0.00751862	0.000581937	0.00470205	0	1.4	2.68785e-05	0.00522353
Bacteria	Pseudomonadota	Gammaproteobacteria	Enterobacterales	Morganellaceae	Morganellaceae_Incertae_Sedis	0.000558659	0.138291	0.000535382	0.000558659	0	0	0	0.088757	0.0287011	0	0.000721601	0	0	0	0.0016527	0.00158287	0	2	1.21	0.0197168	0.00896484
Bacteria	Fusobacteriota	Fusobacteriia	Fusobacteriales	Fusobacteriaceae	Cetobacterium	0	9.31e-05	0.0338222	0.0267691	0.000116387	0.000209497	0	0	0.00135009	0	0.000139665	0.000162942	0.101699	0.00349162	0.000162942	0	0	0.87	1.07	0.00562486	0.010117
Bacteria	Pseudomonadota	Gammaproteobacteria	Burkholderiales	Oxalobacteraceae	Undibacterium	4.66e-05	0	0.00225791	0	0	0.00472533	0	0.00297952	0.008054	0.000139665	0	0.000558659	0.000162942	0.00335196	0.0747905	0	0.00395717	0.1	0.94	0.000696408	0.00731142
Bacteria	Pseudomonadota	Gammaproteobacteria	Burkholderiales	Comamonadaceae	Acidovorax	0	0	0	0	6.98e-05	0.000884544	0.00018622	0	0.00246741	0	0	0.073487	0	0.000418994	0.00593575	0	0.004446	0.02	0.87	0.000123068	0.00723337
Bacteria	Pseudomonadota	Gammaproteobacteria	Burkholderiales	Rhodocyclaceae	NA	0	0	0	0	0.000139665	0	9.31e-05	0	0.000256052	0.000651769	0	4.66e-05	0.000162942	0.00256052	0.0821927	0	0	0	0.86	2.20579e-05	0.00818219
Bacteria	Pseudomonadota	Gammaproteobacteria	Burkholderiales	Neisseriaceae	Neisseriaceae_Incertae_Sedis	0.000139665	0	0.00263035	0	0	0	0.000139665	0	2.33e-05	6.98e-05	0.0378026	0.0245112	0	0	0	0	0	0.04	0.62	0.000369952	0.00426924
Bacteria	Pseudomonadota	Gammaproteobacteria	Legionellales	Legionellaceae	Legionella	0.0133613	0	0	0.00018622	0.00018622	0.000558659	0.000372439	0.0502095	0.00188547	0	0	0	0	0	0.0058892	0.00288641	0	0.21	0.61	0.00187922	0.00494081
Bacteria	Pseudomonadota	Alphaproteobacteria	Sphingomonadales	Sphingomonadaceae	NA	0.0213687	0.00365456	9.31e-05	0	0	0	0	0.00886871	0.00786778	0.000162942	0.000139665	0.0218575	4.66e-05	0	0.00418994	0.00190875	0.000488827	0.36	0.46	0.0030074	0.00219213
Bacteria	Pseudomonadota	Alphaproteobacteria	Paracaedibacterales	Paracaedibacteraceae	Paracaedibacteraceae_Incertae_Sedis	0	0	0	0.000302607	0	0	0	0.0091946	0.00225791	0	0.00321229	0	0	0	0	0.0176443	0.00926443	0	0.42	4.32296e-05	0.00189817
Bacteria	Pseudomonadota	Gammaproteobacteria	Pseudomonadales	Moraxellaceae	Acinetobacter	0.00190875	0.00856611	0.00193203	0.000605214	9.31e-05	0.000372439	0	0.00851955	0.00300279	0	0	0.00407356	0	0.0137337	0.00188547	0.00100093	0.00833333	0.19	0.41	0.00114765	0.00147718
Bacteria	Pseudomonadota	Gammaproteobacteria	Burkholderiales	Alcaligenaceae	Ampullimonas	0	0	0	0	0	0	0.00018622	0.0175047	0.00500466	0.000418994	0.000861266	0.00554004	0	0.00451583	0.00228119	0.00418994	0.00018622	0	0.41	2.66028e-05	0.00164049
Bacteria	Bacteroidota	Bacteroidia	Flavobacteriales	Flavobacteriaceae	Flavobacterium	0	0	0	0	0	0	0	0.0152467	0.0143622	0.000721601	0	0.00579609	0	0	0.000418994	0.000232775	0.00302607	0	0.4	0	0.00189678
Bacteria	Bacteroidota	Bacteroidia	Flavobacteriales	Weeksellaceae	Chryseobacterium	0	0.00223464	0	0	0	0	2.33e-05	0	0	0	0.000931099	0.0165037	0	0.00621508	0	0	0.00656425	0.03	0.3	0.000318696	0.00171162
Bacteria	Pseudomonadota	Alphaproteobacteria	NA	NA	NA	0.00304935	0	0	0.00249069	0	0.000116387	0	0.0124069	0.00307263	0	0.00379423	0	0.00027933	0	0	0.00449255	0.00463222	0.08	0.29	0.000510482	0.00123489
Bacteria	Pseudomonadota	Gammaproteobacteria	Enterobacterales	Alteromonadaceae	Rheinheimera	0	0	0	0	0	0.000209497	0	0	0.000977654	0	0	0	4.66e-05	0.00488827	0.0187384	0	0.0018622	0	0.27	2.99282e-05	0.00185338
Bacteria	Pseudomonadota	Gammaproteobacteria	Enterobacterales	Enterobacteriaceae	Escherichia-Shigella	0.000116387	4.66e-05	0.0311685	0.000209497	2.33e-05	0.000605214	0	0	0.000744879	0.000325885	0.00225791	0.0190642	0.000442272	0	0	0	0.000535382	0.46	0.23	0.00442951	0.00187103
Bacteria	Actinomycetota	Actinobacteria	Propionibacteriales	Propionibacteriaceae	Cutibacterium	0	0.00209497	0.000535382	0	0	0	0.000139665	0.000209497	0.00467877	0.000302607	0.00130354	0.00798417	0	0.0018622	0.00109404	0.00367784	0.00218808	0.04	0.23	0.000292725	0.00078993
Bacteria	Pseudomonadota	Alphaproteobacteria	Rickettsiales	Rickettsiaceae	Rickettsiaceae_Incertae_Sedis	0	0.000139665	0	0	0	0	0	0.00293296	0.00768156	0	0.00412011	0	4.66e-05	0	0	0.00768156	0.000465549	0	0.23	1.99521e-05	0.00100686
Bacteria	Pseudomonadota	Alphaproteobacteria	Hyphomicrobiales	Rhizobiaceae	NA	0.00963687	0.00162942	0	0.0068203	0.00027933	0.00209497	0.00018622	0.018878	9.31e-05	4.66e-05	0	0.00295624	0	0	9.31e-05	0	0	0.29	0.22	0.00142797	0.00187511
Bacteria	Actinomycetota	Actinobacteria	Mycobacteriales	Corynebacteriaceae	Corynebacterium	0	0.000232775	0	0	0	0	0	0.0103352	0.00256052	0	0.000628492	0	0	0.00342179	0	0.00286313	0.000744879	0	0.21	3.32535e-05	0.00101095
Bacteria	Pseudomonadota	Gammaproteobacteria	Burkholderiales	Comamonadaceae	Delftia	9.31e-05	0.000256052	0	0.000791434	0	0	0	0.00251397	0	0.000302607	0.000744879	0.0060987	0.000232775	0.00428305	0.000791434	0.00235102	0.00107076	0.02	0.18	0.000110706	0.000632835
Bacteria	Pseudomonadota	Gammaproteobacteria	Burkholderiales	Comamonadaceae	Rhodoferax	0	0	0	0	0	0	0	0	0	0	0	0.015014	0	0	0.0030959	0	0	0	0.18	0	0.00149891
Bacteria	Pseudomonadota	Alphaproteobacteria	Sphingomonadales	Sphingomonadaceae	Novosphingobium	0	0	0	0	0	0	0	0.00486499	0.00358473	9.31e-05	0	0.00260708	0	0	0.00277002	0.0021648	0.00102421	0	0.17	0	0.000552376
Bacteria	Pseudomonadota	Alphaproteobacteria	Reyranellales	Reyranellaceae	Reyranella	0	0.00544693	0	0.00893855	0	0.000349162	0	0.00421322	4.66e-05	0.00018622	0	0	0	0.00910149	0	0.00342179	0	0.21	0.17	0.00136864	0.000963433
Bacteria	Bacillota	Bacilli	Bacillales	Bacillaceae	Bacillus	0	0	0.00607542	0.00274674	0	0	0.000581937	0.00363129	0	9.31e-05	0.000465549	0	0	0	0.00183892	0.00810056	0.00107076	0.13	0.15	0.000875052	0.000819582
Bacteria	Pseudomonadota	Alphaproteobacteria	Rhodobacterales	Paracoccaceae	NA	0.0196695	0.00630819	9.31e-05	0.000931099	0.000232775	0.00714618	0	0.00586592	0.00221136	0	0	0.00388734	0	0	0.00169925	0	0.000884544	0.49	0.15	0.00271598	0.000640441
Bacteria	Pseudomonadota	Gammaproteobacteria	Burkholderiales	Comamonadaceae	Aquabacterium	0	0	0.0066108	0	0.000325885	0	0.000651769	0	0	0	0.0027933	0.00277002	0	0.00270019	0.00228119	0	0.00393389	0.11	0.14	0.000925914	0.00049981
Bacteria	Actinomycetota	Actinobacteria	Mycobacteriales	Nocardiaceae	Gordonia	0.00311918	0	0	0	4.66e-05	0	0.000116387	0.00295624	0	0	0	0.00605214	4.66e-05	0	0.00239758	0.00123371	0	0.05	0.13	0.000442022	0.000637236
Bacteria	Bacillota	Bacilli	Lactobacillales	Lactobacillaceae	Lactobacillus	0.000116387	0.000512104	0.000814711	0.000605214	0.000349162	0.000628492	0.00121043	0.00374767	0.000465549	0.000465549	0.000698324	0.0011406	0.000418994	0.000628492	0.000721601	0.00211825	0.00204842	0.06	0.12	0.000131285	0.000342094
Bacteria	Cyanobacteriota	Vampirivibrionia	Obscuribacterales	Obscuribacteraceae	Obscuribacteraceae_Incertae_Sedis	0	0	0	0.00435289	0	0	0.00125698	0	0.000698324	0	0	0	0	0.00821695	0	0.00332868	0	0.08	0.12	0.000617827	0.000843897
Bacteria	Pseudomonadota	Gammaproteobacteria	Burkholderiales	Comamonadaceae	Curvibacter	0	0	0	0	0	0	0	0.00225791	0	0	0	0.00314246	0	0.00360801	0.000931099	0	0.000861266	0	0.11	0	0.000446394
Bacteria	Bacillota	Bacilli	Staphylococcales	Staphylococcaceae	Staphylococcus	0.0101024	0.00118715	0	0	0	0	0	0	0	0	6.98e-05	0.004027	0	0.00642458	0	0	0	0.16	0.11	0.00142479	0.00071823
Bacteria	Bacillota	Clostridia	Lachnospirales	Lachnospiraceae	NA	0	0	0	0	0	0	0	0	0	0	0	0	0.0105214	0	0	0	0	0	0.11	0	0.00105214
Bacteria	Patescibacteria	Gracilibacteria	Gracilibacteria_Incertae_Sedis	Gracilibacteria_Incertae_Sedis	Gracilibacteria_Incertae_Sedis	0	0	0	0	0	0	0	0	0.00281657	0	0	0	0	0	0.0064013	0	0.000861266	0	0.1	0	0.000662425
Bacteria	MBNT15	MBNT15_Incertae_Sedis	MBNT15_Incertae_Sedis	MBNT15_Incertae_Sedis	MBNT15_Incertae_Sedis	0	0	0	0	0	0	0.000232775	0	0	0	0	0	0	0.00917132	0	0.000884544	0	0	0.1	3.32535e-05	0.000911553
Bacteria	Planctomycetota	Planctomycetes	Gemmatales	Gemmataceae	Gemmataceae_Incertae_Sedis	0.0218575	0.000651769	0	0.031122	0.000116387	0.000605214	9.31e-05	0.00446927	0.0016527	0	0	0	0	0.00325884	0	0	0	0.78	0.09	0.00493689	0.000522025
Bacteria	Pseudomonadota	Alphaproteobacteria	Holosporales	Holosporaceae	Holosporaceae_Incertae_Sedis	0	0	0	0	4.66e-05	0.000442272	0	0	0.00314246	0	0	9.31e-05	0	4.66e-05	0.00549348	0	0	0.01	0.09	6.24187e-05	0.000599658
Bacteria	Deinococcota	Deinococci	Deinococcales	Deinococcaceae	Deinococcus	0	0	0	0	0	0	0	0	0	0	0	0.00875233	0	0	0	0	0	0	0.09	0	0.000875233
Bacteria	Pseudomonadota	Alphaproteobacteria	Alphaproteobacteria_Incertae_Sedis	Alphaproteobacteria_Incertae_Sedis	Alphaproteobacteria_Incertae_Sedis	0	0	0	0	0	0	0	0.00507449	0	0	0	0	0	0.00349162	0	0	0	0	0.09	0	0.000583133
Bacteria	Pseudomonadota	Alphaproteobacteria	Hyphomicrobiales	Hyphomicrobiales_Incertae_Sedis	Hyphomicrobiales_Incertae_Sedis	0.00239758	0	0	0	0	0	0	0.00393389	0	0	0	0.000744879	0	0.00370112	0	0	0	0.03	0.08	0.000342511	0.000502288
Bacteria	Bacillota	Clostridia	Lachnospirales	Lachnospiraceae	Blautia	0.00018622	0.000162942	0	0	0.000139665	0.000209497	9.31e-05	0.00598231	4.66e-05	0.00027933	0.000139665	0.000232775	0	0.000488827	0.000139665	0.00027933	0.000675047	0.01	0.08	3.22976e-05	0.000576441
Bacteria	Pseudomonadota	Gammaproteobacteria	Coxiellales	Coxiellaceae	Coxiella	0	0.00148976	0	0	0	0	0	0.00339851	0.00211825	0	0	0	0	0.00253724	0	0	0	0.02	0.08	0.000212823	0.000421476
Bacteria	Bacillota	Clostridia	Peptostreptococcales-Tissierellales	Acidaminobacteraceae	Acidaminobacter	0	0	0	0	0	0	0	0.00293296	0	0	0	0	0.00509776	0	0	0	0	0	0.08	0	0.000559168
Bacteria	Pseudomonadota	Gammaproteobacteria	Burkholderiales	Oxalobacteraceae	NA	0	0	0	0	0.00151304	0	0	0	0	0.000325885	0	0	0	0	0.00756518	0	0	0.02	0.08	0.000216148	0.000753593
Bacteria	Pseudomonadota	Alphaproteobacteria	Hyphomicrobiales	Hyphomicrobiaceae	Hyphomicrobium	0.0149441	0.00283985	4.66e-05	0.0068203	4.66e-05	0.00018622	0	0.00146648	0.00246741	0	0	0	0	0.00116387	0.0025838	0	0	0.36	0.08	0.00212407	0.000339422
Bacteria	Acidobacteriota	Blastocatellia	Blastocatellales	Blastocatellaceae	JGI_0001001-H03	0	0	0	0	0	0	0	0.00251397	0.00135009	0	0	0.000302607	0	0	0.00335196	0	0	0	0.08	0	0.000391819
Bacteria	Acidobacteriota	Blastocatellia	Pyrinomonadales	Pyrinomonadaceae	NA	0	0	0	0	0	0	0	0.00723929	0	0	0	0	0	0	6.98e-05	0	0	0	0.07	0	0.000723187
Bacteria	Pseudomonadota	Alphaproteobacteria	Acetobacterales	Acetobacteraceae	NA	0	0	0	0	0	0	0	0	0.00228119	0	0	0.00270019	0	0.00190875	0	0	0	0	0.07	0	0.000355759
Bacteria	Pseudomonadota	Gammaproteobacteria	Lysobacterales	Lysobacteraceae	Luteimonas	0	0	0	0	0	0	0	0	0	0	0	0.0066108	0	0	0	0	0	0	0.07	0	0.00066108
Bacteria	Bacillota	Bacilli	Lactobacillales	Enterococcaceae	Enterococcus	0	0	0	0	0	0	0	0	0	0	0	0.00386406	0	0	0	0	0.00246741	0	0.06	0	0.000434745
Bacteria	Actinomycetota	Actinobacteria	Frankiales	Sporichthyaceae	Sporichthya	0	0	0	0	0	0.000558659	0	0	0	0	0	0	0	0.00630819	0	0	0	0.01	0.06	7.98085e-05	0.000630819
Bacteria	Pseudomonadota	Gammaproteobacteria	Burkholderiales	Comamonadaceae	Thiomonas	0	0	0	0	0	0	0	0	0	6.98e-05	0.000721601	0.00535382	0	0	0.000116387	0	0	0	0.06	0	0.000530007
Bacteria	Bacillota	Clostridia	Lachnospirales	Lachnospiraceae	Mediterraneibacter	0	0	0.00267691	0	0	0	0	0	0	0	0	0.00612197	0	0	0	0	0	0.04	0.06	0.000382416	0.000612197
Bacteria	Bacteroidota	Bacteroidia	Chitinophagales	Chitinophagaceae	Sediminibacterium	0	0	0	0	0	0	0	0.00342179	0.000651769	0	0.000209497	0	0	0	0.00174581	0	0	0	0.06	0	0.000358863
Bacteria	Bacillota	Bacilli	Bacillales	Planococcaceae	Lysinibacillus	0	0.000954376	0	0	0	0	0	0	0	0	0	0.00591248	0	0	0	0	0	0.01	0.06	0.000136339	0.000591248
Bacteria	Pseudomonadota	Alphaproteobacteria	Hyphomicrobiales	Xanthobacteraceae	Bradyrhizobium	0	0	0	0.00162942	0	0	0	0	0	0	0	0.00363129	0	0.00204842	0	0	0	0.02	0.06	0.000232775	0.000396601
Bacteria	Pseudomonadota	Gammaproteobacteria	Burkholderiales	NA	NA	0.00176909	0	0.00304935	0.0263035	0.00018622	0	0	0	0	9.31e-05	0	0	0	0.00556332	0	0	0	0.45	0.06	0.00366551	0.000555374
Bacteria	Bacillota	Bacilli	Staphylococcales	Staphylococcaceae	Mammaliicoccus	0	0	0	0	0	0	0	0.00395717	0	0	0	0.00141993	0	0	0	0	0	0	0.05	0	0.000405299
Bacteria	Pseudomonadota	Alphaproteobacteria	Hyphomicrobiales	Beijerinckiaceae	Methylobacterium	0.0128026	0	0	0.00137337	0	0	0	0.00519088	0	2.33e-05	0	0	0	0	0	0	2.33e-05	0.2	0.05	0.00180663	0.000518579
Bacteria	Pseudomonadota	Gammaproteobacteria	Burkholderiales	Alcaligenaceae	Achromobacter	0	0	0	2.33e-05	0	0	0	0.00484171	0	0	0	0	0	0	4.66e-05	0	0	0	0.05	3.32535e-06	0.000483676
Bacteria	Patescibacteria	Saccharimonadia	Saccharimonadales	Saccharimonadales_Incertae_Sedis	Saccharimonadales_Incertae_Sedis	0.00530726	0	0	0.00102421	0	0.000139665	0	0	0	0	0	0.00486499	0	0	0	0	0	0.09	0.05	0.000744077	0.000486499
Bacteria	Actinomycetota	Acidimicrobiia	Microtrichales	Microtrichales_Incertae_Sedis	Microtrichales_Incertae_Sedis	0	0	0	0	0	0	0	0	0	2.33e-05	0	0	0	0.00453911	0.000232775	0	0	0	0.05	0	0.00045165
Bacteria	Pseudomonadota	Alphaproteobacteria	Hyphomicrobiales	Xanthobacteraceae	NA	0.0037244	0.000116387	0.00027933	0.00151304	0	0	9.31e-05	0.000791434	0	4.66e-05	4.66e-05	0	0.000116387	0	0.00249069	0.00116387	0	0.08	0.05	0.000525002	0.000258951
Bacteria	Pseudomonadota	Gammaproteobacteria	Burkholderiales	Burkholderiaceae	Ralstonia	0	0	0	0	0	0	0	0	0	0	0	0	0	0.00460894	0	0	0	0	0.05	0	0.000460894
Bacteria	Bacillota	Clostridia	Peptostreptococcales-Tissierellales	Anaerovoracaceae	Anaerovorax	0	0	0	0	0	0	0	0	0	0	0	0	0.00453911	0	0	0	0	0	0.05	0	0.000453911
Bacteria	Actinomycetota	Actinobacteria	Propionibacteriales	Nocardioidaceae	Aeromicrobium	0	0	0	0	0	0	0	0	0	0	0	0.00432961	0	0	9.31e-05	0	0	0	0.04	0	0.000432025
Bacteria	Pseudomonadota	Alphaproteobacteria	Hyphomicrobiales	Hyphomicrobiales_Incertae_Sedis	Nordella	0	0	0	0.0021648	0	0.000349162	0	0	0	0.000209497	0	0.00414339	0	0	0	0	0	0.04	0.04	0.000304937	0.000412537
Bacteria	Actinomycetota	Actinobacteria	Mycobacteriales	Corynebacteriaceae	Lawsonella	0	0	0	0	0	0.000139665	0	0.0014432	0.00181564	0	0	0.000302607	0	0.000116387	0	0.000558659	0	0	0.04	1.99521e-05	0.000210866
Bacteria	Bacteroidota	Bacteroidia	Chitinophagales	Chitinophagaceae	Niabella	0	0	0	0	0	0	0	0	0	0	0	0.0042365	0	0	0	0	0	0	0.04	0	0.00042365
Bacteria	Bacteroidota	Bacteroidia	Bacteroidales	NA	NA	0	0	0.00018622	0.0121741	0	6.98e-05	0	0	0	0	0	0	0.004027	0	0	0	0	0.18	0.04	0.00173326	0.0004027
Bacteria	Pseudomonadota	Alphaproteobacteria	Rhodobacterales	Paracoccaceae	Paracoccus	0	0	0.00332868	0	0	0.00167598	0	0.00388734	0	0	0	0	0	0	0	0	0	0.07	0.04	0.000495478	0.000388734
Bacteria	Pseudomonadota	Alphaproteobacteria	Caulobacterales	Caulobacteraceae	Brevundimonas	0	0	0	0	0	0	0	0.00104749	0.000768156	0	0	0	0	0	0	0.00202514	0	0	0.04	0	0.00021892
Bacteria	Pseudomonadota	Alphaproteobacteria	Hyphomicrobiales	Rhizobiaceae	Rhizobium	0	0	0	0	0	0	0	0.00377095	0	0	0	0	0	0	0	0	0	0	0.04	0	0.000377095
Bacteria	Pseudomonadota	Gammaproteobacteria	Lysobacterales	Rhodanobacteraceae	Pseudolysobacter	0	0	0	0	0	0	0	0	0.00358473	0	0	0	0	0	0	0	0	0	0.04	0	0.000358473
Bacteria	Actinomycetota	Actinobacteria	Mycobacteriales	Nocardiaceae	Rhodococcus	0	0	0	0	0	0	0	0.00235102	0	0	0	0	0	0	0	0.00123371	0	0	0.04	0	0.000253077
Bacteria	NB1-j	NB1-j_Incertae_Sedis	NB1-j_Incertae_Sedis	NB1-j_Incertae_Sedis	NB1-j_Incertae_Sedis	0	0	0	0	0	0	0	0.00356145	0	0	0	0	0	0	0	0	0	0	0.04	0	0.000356145
Bacteria	Pseudomonadota	Gammaproteobacteria	Burkholderiales	Comamonadaceae	Methylibium	0	0	0	0	0	0	0	0.0011406	0	0	0	0	0	0	0.00232775	0	0	0	0.03	0	0.000247575
Bacteria	Patescibacteria	Gracilibacteria	JGI_0000069-P22	JGI_0000069-P22_Incertae_Sedis	JGI_0000069-P22_Incertae_Sedis	0	0	0	0	0	0	0	0	0	0	0	0	0	0	0.00332868	0	0	0	0.03	0	0.000332868
Bacteria	Pseudomonadota	Gammaproteobacteria	Pseudomonadales	Moraxellaceae	Alkanindiges	0	0	0	0	0	0	0	0.0021648	0.00104749	0	0	0	0	0	0	0	0	0	0.03	0	0.000229776
Bacteria	Actinomycetota	Thermoleophilia	Gaiellales	Gaiellaceae	Gaiella	0	0	0	0	0	0	0	0	0	0	0	0	0	0.00316574	0	0	0	0	0.03	0	0.000316574
Bacteria	Pseudomonadota	Gammaproteobacteria	Burkholderiales	Comamonadaceae	Inhella	0	0	0	0	0	0	0	0	0	0	0	0.00316574	0	0	0	0	0	0	0.03	0	0.000316574
Bacteria	Bacteria_Incertae_Sedis	Bacteria_Incertae_Sedis	SJA-28	SJA-28_Incertae_Sedis	SJA-28_Incertae_Sedis	0	0	0.00121043	0.0103352	0	0.0025838	0	0	0.00311918	0	0	0	0	0	0	0	0	0.2	0.03	0.00143458	0.000311918
Bacteria	Pseudomonadota	Alphaproteobacteria	Sphingomonadales	Sphingomonadaceae	Sphingomonas	0	0	0	0.00125698	0.000884544	0	0	0	0.0011406	0	0	0	0	0	0	0.00190875	0	0.03	0.03	0.000201616	0.000211199
Bacteria	Bacillota	Clostridia	Clostridiales	Clostridiaceae	Candidatus_Arthromitus	0.69453	0.00155959	0.00123371	0.00167598	0.000256052	0	0	0	0.00116387	0.000861266	0.00102421	0	0	0	0	0	0	9.99	0.03	0.0991064	0.000156898
Bacteria	Pseudomonadota	Gammaproteobacteria	Lysobacterales	Lysobacteraceae	Arenimonas	0	0.000162942	0	0	0	0.00183892	0	0	0.00293296	0	0	0	0	0	0	0	0	0.03	0.03	0.000259839	0.000293296
Bacteria	Pseudomonadota	Gammaproteobacteria	Pseudomonadales	Cellvibrionaceae	Cellvibrio	0	0	0	0	0	0	0	0	0	0	0	0	0	0	0.00274674	0	0	0	0.03	0	0.000274674
Bacteria	Pseudomonadota	Gammaproteobacteria	Burkholderiales	Chromobacteriaceae	Crenobacter	0.00512104	0	0	0.00274674	0	0	0	0	0	0.000372439	0	0	0.00235102	0	0	0	0	0.11	0.03	0.000770382	0.000233911
Bacteria	Bacillota	Negativicutes	Veillonellales-Selenomonadales	NA	NA	0	0	0	0	0	0	0	0	0	0	0	0	0.00263035	0	0	0	0	0	0.03	0	0.000263035
Bacteria	Pseudomonadota	Gammaproteobacteria	Burkholderiales	Chitinibacteraceae	Chitinibacter	0	0	0	0	0.000349162	0	0.00218808	0	0	0	0	0	0	0	0.00256052	0	0	0.04	0.03	0.000308219	0.000256052
Bacteria	Bacteroidota	Bacteroidia	Flavobacteriales	Crocinitomicaceae	Fluviicola	0	0	0.000116387	0	0	0	0	0.000139665	0.00242086	0	0	0	0	0	0	0	0	0	0.03	1.66268e-05	0.000240934
Bacteria	Pseudomonadota	Alphaproteobacteria	Hyphomicrobiales	Xanthobacteraceae	Xanthobacteraceae_Incertae_Sedis	0	0	0	0	0	0	0	0	0.00249069	0	0	0	0	0	0	0	0	0	0.02	0	0.000249069
Bacteria	Patescibacteria	Berkelbacteria	Berkelbacteria_Incertae_Sedis	Berkelbacteria_Incertae_Sedis	Berkelbacteria_Incertae_Sedis	0	0	0	0	0	0	0	0	0.00246741	0	0	0	0	0	0	0	0	0	0.02	0	0.000246741
Bacteria	Pseudomonadota	Gammaproteobacteria	Gammaproteobacteria_Incertae_Sedis	Gammaproteobacteria_Incertae_Sedis	Gammaproteobacteria_Incertae_Sedis	0	0	0	0	0	0	0	0	0.0023743	0	6.98e-05	0	0	0	0	0	0	0	0.02	0	0.000236756
Bacteria	Actinomycetota	Actinobacteria	Micrococcales	Micrococcaceae	Kocuria	0	0	0	0	0	0	0	0	0	0	0	0.0023743	0	0	0	0	0	0	0.02	0	0.00023743
Bacteria	Pseudomonadota	Gammaproteobacteria	Burkholderiales	Chitinibacteraceae	Chitinilyticum	0	0	0	0	0.000651769	0.000535382	0.000651769	0	0	0.000209497	0	0	0	0	0.00211825	0	0	0.03	0.02	0.000124704	0.000210529
Bacteria	Pseudomonadota	Alphaproteobacteria	Sphingomonadales	Sphingomonadaceae	Blastomonas	0	0	0	0	0	0	0	0	0	0	0.000395717	0	0	0	0.000256052	0.00167598	0	0	0.02	0	0.000166307
Bacteria	Pseudomonadota	Alphaproteobacteria	Rhodobacterales	Paracoccaceae	Fuscovulum	0	0	0	0.000535382	0	0.00172253	0	0	0	0	0	0	0	0.000744879	0	0.00155959	0	0.03	0.02	0.000245213	0.000165197
Bacteria	Bdellovibrionota	Bacteriovoracia	Bacteriovoracales	Bacteriovoracaceae	Bacteriovorax	0	0	0	0	0	0.000209497	0	0	0	0	0	0	0	0	0.00230447	0	0	0	0.02	2.99282e-05	0.000230447
Bacteria	Myxococcota	Polyangiia	Polyangiales	BIrii41	BIrii41_Incertae_Sedis	0	0	0	0	0	0	0	0	0.00230447	0	0	0	0	0	0	0	0	0	0.02	0	0.000230447
Bacteria	Pseudomonadota	Gammaproteobacteria	Burkholderiales	Oxalobacteraceae	Herbaspirillum	0	0	0.000116387	0.000162942	4.66e-05	0	0	0.00167598	4.66e-05	0	2.33e-05	9.31e-05	0	0.000162942	4.66e-05	0	0.000256052	0	0.02	2.53978e-05	0.000162737
Bacteria	Actinomycetota	Actinobacteria	Micrococcales	Intrasporangiaceae	Terrabacter	0	0	0	0	0	0	0	0	0	0	0	0.00228119	0	0	0	0	0	0	0.02	0	0.000228119
Bacteria	Pseudomonadota	Alphaproteobacteria	Hyphomicrobiales	Xanthobacteraceae	Xanthobacter	0	0	0	0	0	0	0	0.00225791	0	0	0	0	0	0	0	0	0	0	0.02	0	0.000225791
Bacteria	Pseudomonadota	Alphaproteobacteria	Sphingomonadales	Sphingomonadaceae	Sphingobium	0	0	0	0	0	0	0	0.00027933	0.00100093	4.66e-05	0	0	0	0.000651769	0	0.000209497	0	0	0.02	0	0.000109137
Bacteria	Chloroflexota	Anaerolineae	Ardenticatenales	Ardenticatenales_Incertae_Sedis	Ardenticatenales_Incertae_Sedis	0	0	0	0	0	0	0	0	0	0	0	0.0021648	0	0	0	0	0	0	0.02	0	0.00021648
Bacteria	Bacteroidota	Bacteroidia	Chitinophagales	Chitinophagales_Incertae_Sedis	Chitinophagales_Incertae_Sedis	0	0	0	0	0	0	0	0.00209497	0	0	0	0	0	0	0	0	0	0	0.02	0	0.000209497
Bacteria	Pseudomonadota	Alphaproteobacteria	Caulobacterales	Parvularculaceae	Amphiplicatus	0	0	0	0	0	0	0	0	0	0	0	0	0	0.00193203	0	0	0	0	0.02	0	0.000193203
Bacteria	Bacillota	Clostridia	Lachnospirales	Lachnospiraceae	Anaerocolumna	0	0	0	0	0	0	0	0	0	0	0	0	0.00193203	0	0	0	0	0	0.02	0	0.000193203
Bacteria	Armatimonadota	Chthonomonadia	Chthonomonadales	Chthonomonadaceae	Chthonomonas	0	0	0	0	0	0	0	0	0.00193203	0	0	0	0	0	0	0	0	0	0.02	0	0.000193203
Bacteria	Pseudomonadota	Gammaproteobacteria	Burkholderiales	Oxalobacteraceae	Massilia	0.00181564	0.00027933	0.00128026	0	0	0	0	0	0	0	0.000395717	0	0	0	0	0.00151304	0	0.05	0.02	0.000283943	0.000152079
Bacteria	Bacillota	Bacilli	Lactobacillales	Streptococcaceae	Streptococcus	0.00214153	0	0	0	0	0	0	0	0	0	0	0.00190875	0	0	0	0	0	0.03	0.02	0.000305932	0.000190875
Bacteria	Chloroflexota	Anaerolineae	Aggregatilineales	A4b	A4b_Incertae_Sedis	0	0	0	0	0	0	0	0	0	0	0	0	0	0	0	0	0.00188547	0	0.02	0	0.000188547
Bacteria	Acidobacteriota	Blastocatellia	Blastocatellales	Blastocatellaceae	Aridibacter	0	0	0	0	0	0	0	0	0.00183892	0	0	0	0	0	0	0	0	0	0.02	0	0.000183892
Bacteria	Patescibacteria	Saccharimonadia	Saccharimonadales	LWQ8	LWQ8_Incertae_Sedis	0	0	0	0	0	0	0	0	0	0	0	0	0	0	0.00183892	0	0	0	0.02	0	0.000183892
Bacteria	Bacteroidota	Bacteroidia	Bacteroidales	Muribaculaceae	Muribaculaceae_Incertae_Sedis	0	2.33e-05	0	0.000232775	0.000116387	0	0	0.000721601	0.000162942	0	0.000232775	0	4.66e-05	0.000139665	0.00027933	2.33e-05	0.00018622	0.01	0.02	3.39664e-05	6.79137e-05
Bacteria	Pseudomonadota	Gammaproteobacteria	Burkholderiales	Comamonadaceae	Rubrivivax	0	0	0	0	0	0	0	0	0	0	0	0	0	0	0.00179236	0	0	0	0.02	0	0.000179236
Bacteria	Pseudomonadota	Alphaproteobacteria	Hyphomicrobiales	Hyphomicrobiales_Incertae_Sedis	Phreatobacter	0.0120112	0.00339851	0	0.00598231	0	0	0	0	0	4.66e-05	0	0.000675047	0	0	0	0.00102421	0	0.31	0.02	0.00173365	0.00011557
Bacteria	Pseudomonadota	Gammaproteobacteria	Enterobacterales	Pasteurellaceae	Haemophilus	0	0	0	0	0	0	0	0	0.00172253	0	0	0	0	0	0	0	0	0	0.02	0	0.000172253
Bacteria	Bacillota	Clostridia	Oscillospirales	Ruminococcaceae	Faecalibacterium	0	0.000349162	0.00027933	6.98e-05	0	0	0	0.000256052	0	9.31e-05	0.000116387	0	0	0.000162942	0.000139665	0.000418994	0.000535382	0.01	0.02	5.67263e-05	5.76689e-05
Bacteria	Bacillota	Bacilli	Erysipelotrichales	Erysipelotrichaceae	Turicibacter	0.000209497	0	0.00554004	0	6.98e-05	0	0	0.000442272	4.66e-05	0	0	0.0011406	4.66e-05	0	2.33e-05	0	0	0.08	0.02	0.000785325	0.000116079
Bacteria	Actinomycetota	Actinobacteria	Micrococcales	Dermacoccaceae	Barrientosiimonas	0	0	0	0	0	0	0	0	0	6.98e-05	0.000535382	0	0	0	0.00107076	0	0	0	0.02	0	0.00011339
Bacteria	Actinomycetota	Actinobacteria	Micrococcales	Microbacteriaceae	NA	0	0	0	0	0	0	0	0	0.00167598	0	0	0	0	0	0	0	0	0	0.02	0	0.000167598
Bacteria	Actinomycetota	Actinobacteria	Micrococcales	Intrasporangiaceae	Ornithinimicrobium	0	0	0	0	0	0	0	0	0	0	0	0.0016527	0	0	0	0	0	0	0.02	0	0.00016527
Bacteria	Pseudomonadota	Alphaproteobacteria	Rhodobacterales	Paracoccaceae	Defluviimonas	0	0.00128026	0	0	0	0	0	0	0	0	0	0	0	0.00160615	0	0	0	0.02	0.02	0.000182894	0.000160615
Bacteria	Pseudomonadota	Alphaproteobacteria	Hyphomicrobiales	Beijerinckiaceae	Bosea	0	0	0	0	0	0	0	0.00160615	0	0	0	0	0	0	0	0	0	0	0.02	0	0.000160615
Bacteria	Pseudomonadota	Gammaproteobacteria	Burkholderiales	Rhodocyclaceae	Dechloromonas	0	0	0	0	0	0	0	0	0	0	0	0.00160615	0	0	0	0	0	0	0.02	0	0.000160615
Bacteria	Pseudomonadota	Gammaproteobacteria	Burkholderiales	Sutterellaceae	Sutterellaceae_Incertae_Sedis	0	0	0	0	0	0	0	0	0	0	0	0	0	0.00160615	0	0	0	0	0.02	0	0.000160615
Bacteria	Pseudomonadota	Alphaproteobacteria	Rhodospirillales	Rhodospirillaceae	Novispirillum	0	0	0	0	0	0	0	0	0	0	0	0	0.0014432	0	0.000139665	0	0	0	0.02	0	0.000143442
Bacteria	Bdellovibrionota	Bdellovibrionia	Bdellovibrionales	Pseudobdellovibrionaceae	Pseudobdellovibrionaceae_Incertae_Sedis	0	0	0	0	0	0	0	0	0	0	0	0	0	0.00155959	0	0	0	0	0.02	0	0.000155959
Bacteria	Actinomycetota	Actinobacteria	Micrococcales	Brevibacteriaceae	Brevibacterium	0	0	0	0	0	0	0.000465549	0	0	0	0.000256052	0	0	0	0.00123371	0	4.66e-05	0.01	0.02	6.6507e-05	0.000122644
Bacteria	Pseudomonadota	Gammaproteobacteria	Burkholderiales	Chromobacteriaceae	Aquitalea	0	0	0	0	0	0	0	0	0	0	0	0	0	0	0	0.000581937	0.000954376	0	0.02	0	0.000106116
Bacteria	Bacteroidota	Bacteroidia	Sphingobacteriales	env.OPS_17	env.OPS_17_Incertae_Sedis	0	0	0	0	0	0	0	0.00153631	0	0	0	0	0	0	0	0	0	0	0.02	0	0.000153631
Bacteria	Cyanobacteriota	Cyanobacteriia	Cyanobacteriales	NA	NA	0	0.00242086	0	0.00714618	0	0	0	0	0	0.000139665	0	0	0	0.00135009	0	0	0	0.14	0.01	0.00102182	0.000134177
Bacteria	Pseudomonadota	Gammaproteobacteria	Pseudomonadales	Moraxellaceae	Permianibacter	0	0	0	0	0	0	0	0.00148976	0	0	0	0	0	0	0	0	0	0	0.01	0	0.000148976
Bacteria	Pseudomonadota	Gammaproteobacteria	Burkholderiales	Burkholderiaceae	Polynucleobacter	0	0	0	0	0	0	0	0	0	0	0	0	0	0	0.000744879	0	0.000744879	0	0.01	0	9.93172e-05
Bacteria	Bacillota	Bacilli	Bacillales	Bacillaceae	Geobacillus	0	0	0	0	0	0	0	0.00146648	0	0	0	0	0	0	0	0	0	0	0.01	0	0.000146648
Bacteria	Pseudomonadota	Alphaproteobacteria	Hyphomicrobiales	Hyphomicrobiaceae	NA	0	0	0	0	0	0	0	0	0	0.00146648	0	0	0	0	0	0	0	0	0.01	0	0.000146648
Bacteria	Pseudomonadota	Alphaproteobacteria	Hyphomicrobiales	Rhizobiaceae	Rhizobiaceae_Incertae_Sedis	0.000139665	0.00188547	0	0.0271182	0	0.000814711	0	0.000861266	0	4.66e-05	0.000209497	0	0	0.000325885	0	0	0	0.43	0.01	0.00381546	8.72896e-05
Bacteria	Bacillota	Bacilli	Bacillales	Bacillaceae	Weizmannia	0	0	0	0	0	0	0	0.00141993	0	0	0	0	0	0	0	0	0	0	0.01	0	0.000141993
Bacteria	Bacillota	Bacilli	Bacillales	Bacillaceae	Cytobacillus	0	0	0	0	0	0	0	0	0	0	0	0	0	0	0	0.00139665	0	0	0.01	0	0.000139665
Bacteria	Bacillota	Clostridia	Clostridiales	Caloramatoraceae	NA	0	0	0	0	0	0	0	0	0	0	0	0	0.00135009	0	0	0	0	0	0.01	0	0.000135009
Bacteria	Pseudomonadota	Alphaproteobacteria	Hyphomicrobiales	Hyphomicrobiaceae	Pedomicrobium	0	0	0	0	0	0	0	0.000442272	0	0	0.00018622	0	0	0.000698324	0	0	0	0	0.01	0	7.75954e-05
Bacteria	Actinomycetota	Actinobacteria	Micrococcales	Micrococcaceae	Micrococcus	0	0	0.00405028	0	0	0	0	0	0	0	0	0	0	0	0	0	0.00132682	0.06	0.01	0.000578611	0.000132682
Bacteria	Pseudomonadota	Gammaproteobacteria	Lysobacterales	Lysobacteraceae	Lysobacter	0	0	0	0	0	0	0	0	0	0	0	0.00132682	0	0	0	0	0	0	0.01	0	0.000132682
Bacteria	Pseudomonadota	Gammaproteobacteria	Burkholderiales	TRA3-20	TRA3-20_Incertae_Sedis	0	0	0	0	0	0	0	0	0	0	0	0	0	0	0.00125698	6.98e-05	0	0	0.01	0	0.000125115
Bacteria	Pseudomonadota	Gammaproteobacteria	Enterobacterales	Aeromonadaceae	Pseudaeromonas	0	0	0	0	0	0.000977654	0.00418994	0	0	0	0	0	0	0	0.00128026	0	0	0.07	0.01	0.000591539	0.000128026
Bacteria	Patescibacteria	Saccharimonadia	Saccharimonadales	Saccharimonadaceae	TM7a	0	0	0	0	0	0	0	0	0.00123371	0	0	0	0	0	0	0	0	0	0.01	0	0.000123371
Bacteria	Bacteroidota	Bacteroidia	Bacteroidales	Bacteroidaceae	Bacteroides	0	0	0	0	0	0	0	0.000884544	0	0	0.00018622	0.000162942	0	0	0	0	0	0	0.01	0	8.7651e-05
Bacteria	Pseudomonadota	Alphaproteobacteria	Sphingomonadales	Sphingomonadaceae	Erythrobacter	0	0	0	0	0	0	0	0	0	0	0	0	0	0	0	0.00121043	0	0	0.01	0	0.000121043
Bacteria	Chlamydiota	Chlamydiia	Chlamydiales	Parachlamydiaceae	Parachlamydiaceae_Incertae_Sedis	0	0	0	0	0	0	0	0.00121043	0	0	0	0	0	0	0	0	0	0	0.01	0	0.000121043
Bacteria	Actinomycetota	Actinobacteria	Micrococcales	Microbacteriaceae	Microbacterium	0.00295624	0	0	0	0	0	0	0	0	0	0	0	0	0	0.00118715	0	0	0.04	0.01	0.00042232	0.000118715
Bacteria	Pseudomonadota	Alphaproteobacteria	Paracaedibacterales	Paracaedibacteraceae	Candidatus_Paracaedibacter	0	0	0	0	0	0	0	0.00118715	0	0	0	0	0	0	0	0	0	0	0.01	0	0.000118715
Bacteria	Chloroflexota	KD4-96	KD4-96_Incertae_Sedis	KD4-96_Incertae_Sedis	KD4-96_Incertae_Sedis	0	0	0	0	0	0	0	0	0	0	0	0.00118715	0	0	0	0	0	0	0.01	0	0.000118715
Bacteria	Pseudomonadota	Gammaproteobacteria	Enterobacterales	Yersiniaceae	NA	0	0	0	0	0	0	0	0	0	0	0	0	0	0	0	0.00118715	0	0	0.01	0	0.000118715
Bacteria	Pseudomonadota	Gammaproteobacteria	Enterobacterales	Vibrionaceae	Vibrio	0	0	0	0	0	0	0	0.00118715	0	0	0	0	0	0	0	0	0	0	0.01	0	0.000118715
Bacteria	Pseudomonadota	Gammaproteobacteria	Burkholderiales	Rhodocyclaceae	Methyloversatilis	0	0	0	0	0	0	0	0	0	0	0.00027933	0	0	0	0.000907821	0	0	0	0.01	0	9.19681e-05
Bacteria	Pseudomonadota	Gammaproteobacteria	Burkholderiales	Comamonadaceae	Ideonella	0	0	0	0	0	0	0	0	0.0011406	0	0	0	0	0	0	0	0	0	0.01	0	0.00011406
Bacteria	Dependentiae	Babeliae	Babeliales	Babeliales_Incertae_Sedis	Babeliales_Incertae_Sedis	0	0	0	0	0	0	0	0	0	0.000209497	0	0.000837989	0	0	6.98e-05	0	0	0	0.01	0	8.341e-05
Bacteria	Bacillota	Clostridia	Lachnospirales	Lachnospiraceae	[Eubacterium]_eligens_group	0	0	0	0	0	0	0	0	0	0	0	0.00109404	0	0	0	0	0	0	0.01	0	0.000109404
Bacteria	Pseudomonadota	Alphaproteobacteria	Sneathiellales	Sneathiellaceae	Taonella	0	0	0	0	0	0	0	0	0	0	0	0	0	0	0	0	0.00109404	0	0.01	0	0.000109404
Bacteria	Pseudomonadota	Alphaproteobacteria	Acetobacterales	Acetobacteraceae	Acetobacter	0	0	0	0	0	0	0	0	0.00104749	0	0	0	0	0	0	0	0	0	0.01	0	0.000104749
Bacteria	Bacteroidota	Bacteroidia	Bacteroidales	Prevotellaceae	Prevotellaceae_UCG-001	9.31e-05	0.000116387	0	0	9.31e-05	0	0.000139665	0.000488827	0	0	0	0.000232775	0	0	0.000302607	0	0	0.01	0.01	2.31186e-05	5.57581e-05
Bacteria	Bacteroidota	Bacteroidia	Flavobacteriales	Weeksellaceae	Cloacibacterium	0	0	0	0	0	0	0	0	0	0	0	0.000931099	0	0	0	0	0	0	0.01	0	9.31099e-05
Bacteria	Pseudomonadota	Gammaproteobacteria	Burkholderiales	Sutterellaceae	Sutterella	0	0	0	0	0	0	0	0	0.000931099	0	0	0	0	0	0	0	0	0	0.01	0	9.31099e-05
Bacteria	Bacteroidota	Bacteroidia	Flavobacteriales	Weeksellaceae	Bergeyella	0	0	0	0	0	0	0	0	0	0	0	0.000907821	0	0	0	0	0	0	0.01	0	9.07821e-05
Bacteria	Pseudomonadota	Gammaproteobacteria	Enterobacterales	Pectobacteriaceae	Dickeya	0	0	0	0	0	0	0	0	0	0	0	0.000884544	0	0	0	0	0	0	0.01	0	8.84544e-05
Bacteria	Pseudomonadota	Alphaproteobacteria	Sphingomonadales	Sphingomonadaceae	Rhizorhabdus	0	0	0	0	0	0	0	0	0	0	0	0	0	0	0	0.000884544	0	0	0.01	0	8.84544e-05
Bacteria	Pseudomonadota	Alphaproteobacteria	Azospirillales	Azospirillaceae	Azospirillum	0	0	0	0	0	0	0	0	0	0	0	0	0	0	0.000861266	0	0	0	0.01	0	8.61266e-05
Bacteria	Pseudomonadota	Gammaproteobacteria	Pseudomonadales	Moraxellaceae	Enhydrobacter	0.000372439	0	0	0	0	9.31e-05	0	0	9.31e-05	0.000302607	0	0.000209497	0	0	0	0	0.000232775	0.01	0.01	5.26485e-05	3.77258e-05
Bacteria	Bacteroidota	Bacteroidia	Bacteroidales	Prevotellaceae	Segatella	4.66e-05	4.66e-05	0.000162942	0.000116387	0	0	0.000162942	0.000302607	0	0	0	9.31e-05	0.000162942	0	0	0	0.00027933	0.01	0.01	2.6741e-05	3.86714e-05
Bacteria	Pseudomonadota	Alphaproteobacteria	Caulobacterales	Caulobacteraceae	Caulobacter	0	0	0	0	0	0	0	0.000814711	0	0	0	0	0	0	0	0	0	0	0.01	0	8.14711e-05
Bacteria	Thermodesulfobacteriota	Thermodesulfobacteriota_Incertae_Sedis	Thermodesulfobacteriota_Incertae_Sedis	Thermodesulfobacteriota_Incertae_Sedis	Thermodesulfobacteriota_Incertae_Sedis	0	0	9.31e-05	0.0101024	0	0.00111732	0	0	0.000651769	4.66e-05	0	0	0	0	0	0	0	0.16	0.01	0.00142288	6.48249e-05
Bacteria	Actinomycetota	Coriobacteriia	Coriobacteriales	Coriobacteriaceae	Collinsella	0	0	0.00225791	0	0	0	0	0	0	0	0	0.000675047	0	0	0	0	0	0.03	0.01	0.000322559	6.75047e-05
Bacteria	Bacillota	Clostridia	Oscillospirales	Ruminococcaceae	NA	0	0	0.00158287	0	0	6.98e-05	0	4.66e-05	0	0	4.66e-05	6.98e-05	0	6.98e-05	0.000162942	9.31e-05	0.000162942	0.02	0.01	0.000224677	1.92577e-05
Bacteria	Actinomycetota	Actinobacteria	Bifidobacteriales	Bifidobacteriaceae	Bifidobacterium	0	0	0.00451583	0	6.98e-05	0	0	0	0	0	0	4.66e-05	0	9.31e-05	0	0.000139665	0	0.07	0	0.000643531	1.58256e-05
Bacteria	Pseudomonadota	Gammaproteobacteria	Pseudomonadales	Spongiibacteraceae	BD1-7_clade	0	0	0	0.0011406	0	0	0	0	0.00027933	0	0	0	0	0	0	0	0	0.02	0	0.000162942	2.7933e-05
Bacteria	Bacteroidota	Bacteroidia	Bacteroidales	Rikenellaceae	Alistipes	0	0.00116387	0.00265363	0	0	0	0	0.000162942	0	0	0	0	0	0	0	0	0	0.05	0	0.000387742	1.62942e-05
Bacteria	Actinomycetota	Actinobacteria	Propionibacteriales	Propionibacteriaceae	Propionibacteriaceae_Incertae_Sedis	0.0118948	0	0	0	0	0	0	0	0	4.66e-05	0	0	0	6.98e-05	0	0	0	0.17	0	0.00169925	7.95077e-06
Bacteria	Bacillota	Clostridia	Lachnospirales	Lachnospiraceae	Lachnospira	0	0	0	0.00416667	0	0	0	0	0	0	0	0	6.98e-05	0	0	0	0	0.06	0	0.000595238	6.98324e-06
Bacteria	Pseudomonadota	Gammaproteobacteria	Enterobacterales	Pasteurellaceae	Aggregatibacter	0.00295624	0	0.000628492	0	0	0	0	0	0	0	6.98e-05	0	0	0	0	0	0	0.05	0	0.000416864	6.98324e-06
Bacteria	Bacillota	Clostridia	Lachnospirales	Lachnospiraceae	Epulopiscium	0.000116387	2.33e-05	0.0230447	4.66e-05	0	0	0	0	4.66e-05	0	0	0	0	0	0	0	0	0.33	0	0.0032877	4.65549e-06
Bacteria	Dadabacteria	Dadabacteriia	Dadabacteriales	Dadabacteriales_Incertae_Sedis	CSP1-2	0	0	0	0.00689013	9.31e-05	9.31e-05	0	4.66e-05	0	0	0	0	0	0	0	0	0	0.1	0	0.000980011	4.65549e-06
Bacteria	Pseudomonadota	Gammaproteobacteria	NA	NA	NA	0.00735568	0	0	0.000651769	0	0	0	0	0	0	2.33e-05	0	0	0	0	0	0	0.11	0	0.00103936	2.32775e-06
Bacteria	Bacillota	Bacilli	Bacillales	Bacillaceae	NA	0	0.00190875	0.0199255	0.0011406	0	0	0	0	0	0	0	0	0	0	0	0	0	0.33	0	0.00278843	0
Bacteria	Bacillota	Clostridia	Peptostreptococcales-Tissierellales	Peptostreptococcaceae	Paraclostridium	0	0	0.00833333	0.00393389	0	0	0	0	0	0	0	0	0	0	0	0	0	0.18	0	0.00122884	0
Bacteria	Pseudomonadota	Alphaproteobacteria	Sphingomonadales	Sphingomonadaceae	Sphingopyxis	0.00728585	4.66e-05	0	0	0	0	0	0	0	0	0	0	0	0	0	0	0	0.1	0	0.00103975	0
Bacteria	Bacillota	Clostridia	Peptostreptococcales-Tissierellales	Peptostreptococcaceae	Romboutsia	0	0	0.00691341	0	0	0	0	0	0	0	0	0	0	0	0	0	0	0.1	0	0.00098763	0
Bacteria	Bacteroidota	Bacteroidia	Chitinophagales	Chitinophagaceae	Chitinophagaceae_Incertae_Sedis	0.0016527	0	0	0.00432961	0	0	0	0	0	0	0	0	0	0	0	0	0	0.09	0	0.000624202	0
Bacteria	Chloroflexota	Anaerolineae	Aggregatilineales	Aggregatilineaceae	Aggregatilineaceae_Incertae_Sedis	0	0	0.00570298	0	0	0	0	0	0	0	0	0	0	0	0	0	0	0.08	0	0.000814711	0
Bacteria	Pseudomonadota	Alphaproteobacteria	Hyphomicrobiales	Rhizobiaceae	Brucella	0.00521415	0	0	0	0	0	0	0	0	0	0	0	0	0	0	0	0	0.07	0	0.000744879	0
Bacteria	Chlamydiota	Chlamydiia	Chlamydiales	Parachlamydiaceae	Neochlamydia	0.00463222	0	0	0	0	0	0	0	0	0	0	0	0	0	0	0	0	0.07	0	0.000661745	0
Bacteria	Chlamydiota	Chlamydiia	Chlamydiales	Simkaniaceae	Simkaniaceae_Incertae_Sedis	0.00386406	0	0	0	0	0	0	0	0	0	0	0	0	0	0	0	0	0.06	0	0.000552009	0
Bacteria	Bacillota	Bacilli	Bacillales	Bacillaceae	Swionibacillus	0	0.00228119	0.000861266	0.000372439	0	0	0	0	0	0	0	0	0	0	0	0	0	0.05	0	0.000320691	0
Bacteria	Pseudomonadota	Alphaproteobacteria	Hyphomicrobiales	Hyphomicrobiales_Incertae_Sedis	Bauldia	0	0	0	0.00349162	0	0	0	0	0	0	0	0	0	0	0	0	0	0.05	0	0.000498803	0
Bacteria	Planctomycetota	Planctomycetes	Isosphaerales	Isosphaeraceae	Singulisphaera	0.0014432	0	0	0.00195531	0	0	0	0	0	0	0	0	0	0	0	0	0	0.05	0	0.000318332	0
Bacteria	Bacteroidota	Bacteroidia	NA	NA	NA	0	0	0.000861266	0.00209497	0	0	0	0	0	0	0	0	0	0	0	0	0	0.04	0	0.000304029	0
Bacteria	Actinomycetota	Coriobacteriia	Coriobacteriales	Coriobacteriales_Incertae_Sedis	Coriobacteriales_Incertae_Sedis	0	0	0.00256052	0	0	0	0	0	0	0	0	0	0	0	0	0	0	0.04	0	0.000365789	0
Bacteria	Pseudomonadota	Gammaproteobacteria	Rickettsiellales	Rickettsiellaceae	Rickettsiellaceae_Incertae_Sedis	0	0.000977654	0	0.00158287	0	0	0	0	0	0	0	0	0	0	0	0	0	0.04	0	0.000245176	0
Bacteria	Pseudomonadota	Alphaproteobacteria	Hyphomicrobiales	Xanthobacteraceae	Afipia	0.00253724	0	0	0	0	0	0	0	0	0	0	0	0	0	0	0	0	0.04	0	0.000362463	0
Bacteria	Chlamydiota	Chlamydiia	Chlamydiales	Chlamydiaceae	Chlamydiaceae_Incertae_Sedis	0	0	0	0.0023743	0	0	0	0	0	0	0	0	0	0	0	0	0	0.03	0	0.000339186	0
Bacteria	Bacillota	Bacilli	Lactobacillales	Lactobacillaceae	Weissella	0	0	0.0023743	0	0	0	0	0	0	0	0	0	0	0	0	0	0	0.03	0	0.000339186	0
Bacteria	Dependentiae	Babeliae	Babeliales	Vermiphilaceae	Vermiphilaceae_Incertae_Sedis	0	0	0	0.00174581	0	0	0	0	0	0	0	0	0	0	0	0	0	0.02	0	0.000249401	0
Bacteria	Bacteroidota	Bacteroidia	Chitinophagales	Chitinophagaceae	Nemorincola	0	0	0	0.00128026	0	0	0	0	0	0	0	0	0	0	0	0	0	0.02	0	0.000182894	0
Bacteria	Pseudomonadota	Alphaproteobacteria	Hyphomicrobiales	Xanthobacteraceae	Pseudorhodoplanes	0.00123371	0	0	0	0	0	0	0	0	0	0	0	0	0	0	0	0	0.02	0	0.000176244	0
Bacteria	Pseudomonadota	Alphaproteobacteria	Hyphomicrobiales	A0839	A0839_Incertae_Sedis	0.000931099	0	0	4.66e-05	0	9.31e-05	0	0	0	0	0	0	0	0	0	0	0	0.02	0	0.000130383	0
Bacteria	Bacillota	Clostridia	Lachnospirales	Defluviitaleaceae	Defluviitaleaceae_UCG-011	0	0	0	0.000931099	0	0	0	0	0	0	0	0	0	0	0	0	0	0.01	0	0.000133014	0

## Sheet: relative_abundance.all 
ASV	Kingdom	Phylum	Class	Order	Family	Genus	Gut_B01	Gut_B02	Gut_B03	Gut_B04	Gut_B05	Gut_B06	Gut_B07	Swab_A01	Swab_A02	Swab_A03	Swab_A04	Swab_A05	Swab_A06	Swab_A07	Swab_A08	Swab_A09	Swab_A10	relative abundance of swab	relative abundance of swab	gut SE	swab SE
SV001	Bacteria	Bacteria_Incertae_Sedis	Bacteria_Incertae_Sedis	SJA-28	SJA-28_Incertae_Sedis	SJA-28_Incertae_Sedis	0	0	0.00121043	0.0103352	0	0.00135009	0	0	0.00311918	0	0	0	0	0	0	0	0	0.184225	0.0311918	0.00143384	0.000311918
SV002	Bacteria	Bacteria_Incertae_Sedis	Bacteria_Incertae_Sedis	SJA-28	SJA-28_Incertae_Sedis	SJA-28_Incertae_Sedis	0	0	0	0	0	0.00123371	0	0	0	0	0	0	0	0	0	0	0	0.0176244	0	0.000176244	0
SV003	Bacteria	Bacteroidota	Bacteroidia	Sphingobacteriales	env.OPS_17	env.OPS_17_Incertae_Sedis	0	0	0	0	0	0	0	0.00153631	0	0	0	0	0	0	0	0	0	0	0.0153631	0	0.000153631
SV004	Bacteria	Bacteroidota	Bacteroidia	Chitinophagales	Chitinophagaceae	Sediminibacterium	0	0	0	0	0	0	0	0.00342179	0.000651769	0	0.000209497	0	0	0	0	0	0	0	0.0428305	0	0.000339
SV005	Bacteria	Bacteroidota	Bacteroidia	Chitinophagales	Chitinophagaceae	Sediminibacterium	0	0	0	0	0	0	0	0	0	0	0	0	0	0	0.00174581	0	0	0	0.0174581	0	0.000174581
SV006	Bacteria	Bacteroidota	Bacteroidia	Chitinophagales	Chitinophagaceae	Niabella	0	0	0	0	0	0	0	0	0	0	0	0.0042365	0	0	0	0	0	0	0.042365	0	0.00042365
SV007	Bacteria	Chloroflexota	Anaerolineae	Aggregatilineales	Aggregatilineaceae	Aggregatilineaceae_Incertae_Sedis	0	0	0.00214153	0	0	0	0	0	0	0	0	0	0	0	0	0	0	0.0305932	0	0.000305932	0
SV008	Bacteria	Chloroflexota	Anaerolineae	Aggregatilineales	Aggregatilineaceae	Aggregatilineaceae_Incertae_Sedis	0	0	0.00356145	0	0	0	0	0	0	0	0	0	0	0	0	0	0	0.0508779	0	0.000508779	0
SV009	Bacteria	Bdellovibrionota	Bdellovibrionia	Bdellovibrionales	Pseudobdellovibrionaceae	Pseudobdellovibrionaceae_Incertae_Sedis	0	0	0	0	0	0	0	0	0	0	0	0	0	0.00155959	0	0	0	0	0.0155959	0	0.000155959
SV010	Bacteria	Pseudomonadota	Alphaproteobacteria	Sphingomonadales	Sphingomonadaceae	NA	0	0	0	0	0	0	0	0	0	0	6.98324e-05	0.013594	0	0	0	0	0	0	0.136639	0	0.00135865
SV011	Bacteria	Pseudomonadota	Alphaproteobacteria	Sphingomonadales	Sphingomonadaceae	Sphingobium	0	0	0	0	0	0	0	0	0.00100093	0	0	0	0	0	0	0.000209497	0	0	0.0121043	0	9.99577e-05
SV012	Bacteria	Pseudomonadota	Alphaproteobacteria	Sphingomonadales	Sphingomonadaceae	Sphingobium	0	0	0	0	0	0	0	0.00027933	0	4.65549e-05	0	0	0	0.000651769	0	0	0	0	0.00977654	0	6.74467e-05
SV013	Bacteria	Bacteroidota	Bacteroidia	NA	NA	NA	0	0	0.000861266	0.00209497	0	0	0	0	0	0	0	0	0	0	0	0	0	0.042232	0	0.000304029	0
SV014	Bacteria	Bacteroidota	Bacteroidia	Chitinophagales	Chitinophagales_Incertae_Sedis	Chitinophagales_Incertae_Sedis	0	0	0	0	0	0	0	0.00209497	0	0	0	0	0	0	0	0	0	0	0.0209497	0	0.000209497
SV015	Bacteria	Bacillota	Bacilli	Lactobacillales	Lactobacillaceae	Lactobacillus	0	0	0.000162942	0	0	0	0	0.00121043	0	0	0	0.000162942	0	0	0	0.000116387	0	0.00232775	0.0148976	2.32775e-05	0.00011941
SV016	Bacteria	Bacillota	Bacilli	Lactobacillales	Lactobacillaceae	Lactobacillus	0.000116387	0.000209497	0.00027933	0.000465549	0.000349162	0.000232775	0.000837989	0.00172253	0.000465549	0.000349162	0.000256052	0.000977654	0.00027933	0.00027933	0.00027933	0.00200186	0.00204842	0.0355813	0.0865922	9.05408e-05	0.000241902
SV017	Bacteria	Bacillota	Bacilli	Lactobacillales	Lactobacillaceae	Lactobacillus	0	0.000302607	0.000372439	0.000139665	0	0.000395717	0	0.000349162	0	0	0.000232775	0	0.000139665	0	0.000209497	0	0	0.0172918	0.00931099	6.85001e-05	4.1204e-05
SV018	Bacteria	Bacillota	Bacilli	Lactobacillales	Lactobacillaceae	Lactobacillus	0	0	0	0	0	0	0.000372439	0.000465549	0	0.000116387	0.000209497	0	0	0.000349162	0.000232775	0	0	0.00532056	0.0137337	5.32056e-05	5.39192e-05
SV019	Bacteria	Bacillota	Bacilli	Bacillales	Planococcaceae	Lysinibacillus	0	0.000954376	0	0	0	0	0	0	0	0	0	0.00591248	0	0	0	0	0	0.0136339	0.0591248	0.000136339	0.000591248
SV020	Bacteria	Bacillota	Bacilli	Lactobacillales	Lactobacillaceae	Weissella	0	0	0.0023743	0	0	0	0	0	0	0	0	0	0	0	0	0	0	0.0339186	0	0.000339186	0
SV021	Bacteria	Bacillota	Bacilli	Bacillales	Bacillaceae	NA	0	0.00190875	0	0	0	0	0	0	0	0	0	0	0	0	0	0	0	0.0272679	0	0.000272679	0
SV022	Bacteria	Bacillota	Bacilli	Bacillales	Bacillaceae	Swionibacillus	0	0.00228119	0.000861266	0.000372439	0	0	0	0	0	0	0	0	0	0	0	0	0	0.0502128	0	0.000320691	0
SV023	Bacteria	Bacillota	Bacilli	Bacillales	Bacillaceae	Weizmannia	0	0	0	0	0	0	0	0.00141993	0	0	0	0	0	0	0	0	0	0	0.0141993	0	0.000141993
SV024	Bacteria	Bacillota	Bacilli	Bacillales	Bacillaceae	NA	0	0	0.0152002	0.0011406	0	0	0	0	0	0	0	0	0	0	0	0	0	0.23344	0	0.00215031	0
SV025	Bacteria	Bacillota	Bacilli	Bacillales	Bacillaceae	NA	0	0	0.00472533	0	0	0	0	0	0	0	0	0	0	0	0	0	0	0.0675047	0	0.000675047	0
SV026	Bacteria	Bacillota	Bacilli	Bacillales	Bacillaceae	Bacillus	0	0	0.00607542	0.00274674	0	0	0.000581937	0.00363128	0	9.31099e-05	0.000465549	0	0	0	0.00183892	0.00810056	0.00107076	0.134344	0.152002	0.000875052	0.000819582
SV027	Bacteria	Bacillota	Bacilli	Bacillales	Bacillaceae	Cytobacillus	0	0	0	0	0	0	0	0	0	0	0	0	0	0	0	0.00139665	0	0	0.0139665	0	0.000139665
SV028	Bacteria	Bacillota	Bacilli	Staphylococcales	Staphylococcaceae	Mammaliicoccus	0	0	0	0	0	0	0	0.00395717	0	0	0	0	0	0	0	0	0	0	0.0395717	0	0.000395717
SV029	Bacteria	Bacillota	Bacilli	Staphylococcales	Staphylococcaceae	Staphylococcus	0	0	0	0	0	0	0	0	0	0	0	0	0	0.00642458	0	0	0	0	0.0642458	0	0.000642458
SV030	Bacteria	Bacillota	Bacilli	Staphylococcales	Staphylococcaceae	Staphylococcus	0.0101024	0.00118715	0	0	0	0	0	0	0	0	6.98324e-05	0.004027	0	0	0	0	0	0.16128	0.0409683	0.00142478	0.000401984
SV031	Bacteria	Bacillota	Bacilli	Staphylococcales	Staphylococcaceae	Mammaliicoccus	0	0	0	0	0	0	0	0	0	0	0	0.00141993	0	0	0	0	0	0	0.0141993	0	0.000141993
SV032	Bacteria	Bacillota	Bacilli	Bacillales	Bacillaceae	Geobacillus	0	0	0	0	0	0	0	0.00146648	0	0	0	0	0	0	0	0	0	0	0.0146648	0	0.000146648
SV033	Bacteria	Bacillota	Bacilli	Lactobacillales	Enterococcaceae	Enterococcus	0	0	0	0	0	0	0	0	0	0	0	0	0	0	0	0	0.00246741	0	0.0246741	0	0.000246741
SV034	Bacteria	Bacillota	Bacilli	Lactobacillales	Enterococcaceae	Enterococcus	0	0	0	0	0	0	0	0	0	0	0	0.00386406	0	0	0	0	0	0	0.0386406	0	0.000386406
SV035	Bacteria	Bacillota	Bacilli	Lactobacillales	Streptococcaceae	Streptococcus	0.00214153	0	0	0	0	0	0	0	0	0	0	0	0	0	0	0	0	0.0305932	0	0.000305932	0
SV036	Bacteria	Bacillota	Bacilli	Lactobacillales	Streptococcaceae	Streptococcus	0	0	0	0	0	0	0	0	0	0	0	0.00190875	0	0	0	0	0	0	0.0190875	0	0.000190875
SV037	Bacteria	Bacillota	Bacilli	Erysipelotrichales	Erysipelotrichaceae	Turicibacter	0.000209497	0	0	0	6.98324e-05	0	0	0.000442272	4.65549e-05	0	0	0	4.65549e-05	0	2.32775e-05	0	0	0.00399042	0.00558659	2.99282e-05	4.33681e-05
SV038	Bacteria	Bacillota	Bacilli	Erysipelotrichales	Erysipelotrichaceae	Turicibacter	0	0	0	0	0	0	0	0	0	0	0	0.0011406	0	0	0	0	0	0	0.011406	0	0.00011406
SV039	Bacteria	Bacillota	Bacilli	Erysipelotrichales	Erysipelotrichaceae	Turicibacter	0	0	0.00554004	0	0	0	0	0	0	0	0	0	0	0	0	0	0	0.0791434	0	0.000791434	0
SV040	Bacteria	Patescibacteria	Saccharimonadia	Saccharimonadales	Saccharimonadales_Incertae_Sedis	Saccharimonadales_Incertae_Sedis	0	0	0	0	0	0	0	0	0	0	0	0.00486499	0	0	0	0	0	0	0.0486499	0	0.000486499
SV041	Bacteria	Patescibacteria	Saccharimonadia	Saccharimonadales	Saccharimonadales_Incertae_Sedis	Saccharimonadales_Incertae_Sedis	0.00121043	0	0	0.000418994	0	0.000139665	0	0	0	0	0	0	0	0	0	0	0	0.0252727	0	0.000169951	0
SV042	Bacteria	Patescibacteria	Saccharimonadia	Saccharimonadales	LWQ8	LWQ8_Incertae_Sedis	0	0	0	0	0	0	0	0	0	0	0	0	0	0	0.00183892	0	0	0	0.0183892	0	0.000183892
SV043	Bacteria	NB1-j	NB1-j_Incertae_Sedis	NB1-j_Incertae_Sedis	NB1-j_Incertae_Sedis	NB1-j_Incertae_Sedis	0	0	0	0	0	0	0	0.00356145	0	0	0	0	0	0	0	0	0	0	0.0356145	0	0.000356145
SV044	Bacteria	Chlamydiota	Chlamydiia	Chlamydiales	Parachlamydiaceae	Neochlamydia	0.00204842	0	0	0	0	0	0	0	0	0	0	0	0	0	0	0	0	0.0292631	0	0.000292631	0
SV045	Bacteria	Chlamydiota	Chlamydiia	Chlamydiales	Chlamydiaceae	Chlamydiaceae_Incertae_Sedis	0	0	0	0.0023743	0	0	0	0	0	0	0	0	0	0	0	0	0	0.0339186	0	0.000339186	0
SV046	Bacteria	Planctomycetota	Planctomycetes	Isosphaerales	Isosphaeraceae	Singulisphaera	0.0014432	0	0	0	0	0	0	0	0	0	0	0	0	0	0	0	0	0.0206172	0	0.000206172	0
SV047	Bacteria	Planctomycetota	Planctomycetes	Isosphaerales	Isosphaeraceae	Singulisphaera	0	0	0	0.00195531	0	0	0	0	0	0	0	0	0	0	0	0	0	0.027933	0	0.00027933	0
SV048	Bacteria	Chlamydiota	Chlamydiia	Chlamydiales	Parachlamydiaceae	Neochlamydia	0.0025838	0	0	0	0	0	0	0	0	0	0	0	0	0	0	0	0	0.0369114	0	0.000369114	0
SV049	Bacteria	Chlamydiota	Chlamydiia	Chlamydiales	Parachlamydiaceae	Parachlamydiaceae_Incertae_Sedis	0	0	0	0	0	0	0	0.00121043	0	0	0	0	0	0	0	0	0	0	0.0121043	0	0.000121043
SV050	Bacteria	Chlamydiota	Chlamydiia	Chlamydiales	Simkaniaceae	Simkaniaceae_Incertae_Sedis	0.00386406	0	0	0	0	0	0	0	0	0	0	0	0	0	0	0	0	0.0552009	0	0.000552009	0
SV051	Bacteria	Planctomycetota	Planctomycetes	Gemmatales	Gemmataceae	Gemmataceae_Incertae_Sedis	0.00747207	0	0	0	6.98324e-05	0.000139665	0	0	0	0	0	0	0	0	0	0	0	0.109737	0	0.00106264	0
SV052	Bacteria	Planctomycetota	Planctomycetes	Gemmatales	Gemmataceae	Gemmataceae_Incertae_Sedis	0	0	0	0	0	0	0	0	0	0	0	0	0	0.000977654	0	0	0	0	0.00977654	0	9.77654e-05
SV053	Bacteria	Planctomycetota	Planctomycetes	Gemmatales	Gemmataceae	Gemmataceae_Incertae_Sedis	0.00172253	0	0	0.000814711	0	0	0	0	0.0016527	0	0	0	0	0	0	0	0	0.0362463	0.016527	0.000254072	0.00016527
SV054	Bacteria	Planctomycetota	Planctomycetes	Gemmatales	Gemmataceae	Gemmataceae_Incertae_Sedis	0.00961359	0.000651769	0	0.0133845	0	0.000465549	0	0.00323557	0	0	0	0	0	0	0	0	0	0.344507	0.0323557	0.00212205	0.000323557
SV055	Bacteria	Planctomycetota	Planctomycetes	Gemmatales	Gemmataceae	Gemmataceae_Incertae_Sedis	0.00304935	0	0	0.0169227	4.65549e-05	0	9.31099e-05	0.00123371	0	0	0	0	0	0	0	0	0	0.28731	0.0123371	0.00238	0.000123371
SV056	Bacteria	Planctomycetota	Planctomycetes	Gemmatales	Gemmataceae	Gemmataceae_Incertae_Sedis	0	0	0	0	0	0	0	0	0	0	0	0	0	0.00228119	0	0	0	0	0.0228119	0	0.000228119
SV057	Bacteria	Chloroflexota	KD4-96	KD4-96_Incertae_Sedis	KD4-96_Incertae_Sedis	KD4-96_Incertae_Sedis	0	0	0	0	0	0	0	0	0	0	0	0.00118715	0	0	0	0	0	0	0.0118715	0	0.000118715
SV058	Bacteria	Acidobacteriota	Blastocatellia	Pyrinomonadales	Pyrinomonadaceae	NA	0	0	0	0	0	0	0	0.00723929	0	0	0	0	0	0	6.98324e-05	0	0	0	0.0730912	0	0.000723187
SV059	Bacteria	Acidobacteriota	Blastocatellia	Blastocatellales	Blastocatellaceae	Aridibacter	0	0	0	0	0	0	0	0	0.00183892	0	0	0	0	0	0	0	0	0	0.0183892	0	0.000183892
SV060	Bacteria	Acidobacteriota	Blastocatellia	Blastocatellales	Blastocatellaceae	JGI_0001001-H03	0	0	0	0	0	0	0	0.00251397	0.00135009	0	0	0.000302607	0	0	0.00335196	0	0	0	0.0751862	0	0.000391819
SV061	Bacteria	Chloroflexota	Anaerolineae	Ardenticatenales	Ardenticatenales_Incertae_Sedis	Ardenticatenales_Incertae_Sedis	0	0	0	0	0	0	0	0	0	0	0	0.0021648	0	0	0	0	0	0	0.021648	0	0.00021648
SV062	Bacteria	Bacteroidota	Bacteroidia	Flavobacteriales	Weeksellaceae	Bergeyella	0	0	0	0	0	0	0	0	0	0	0	0.000907821	0	0	0	0	0	0	0.00907821	0	9.07821e-05
SV063	Bacteria	Bacteroidota	Bacteroidia	Flavobacteriales	Weeksellaceae	Chryseobacterium	0	0.00223464	0	0	0	0	0	0	0	0	0.000931099	0.00938082	0	0	0	0	0	0.0319234	0.103119	0.000319234	0.00093234
SV064	Bacteria	Bacteroidota	Bacteroidia	Flavobacteriales	Weeksellaceae	Chryseobacterium	0	0	0	0	0	0	0	0	0	0	0	0.00218808	0	0	0	0	0	0	0.0218808	0	0.000218808
SV065	Bacteria	Bacteroidota	Bacteroidia	Flavobacteriales	Weeksellaceae	Chryseobacterium	0	0	0	0	0	0	0	0	0	0	0	0.00493482	0	0	0	0	0	0	0.0493482	0	0.000493482
SV066	Bacteria	Bacteroidota	Bacteroidia	Flavobacteriales	Weeksellaceae	Chryseobacterium	0	0	0	0	0	0	2.32775e-05	0	0	0	0	0	0	0.00621508	0	0	0.0049581	0.000332535	0.111732	3.32535e-06	0.000750748
SV067	Bacteria	Bacteroidota	Bacteroidia	Flavobacteriales	Weeksellaceae	Chryseobacterium	0	0	0	0	0	0	0	0	0	0	0	0	0	0	0	0	0.00160615	0	0.0160615	0	0.000160615
SV068	Bacteria	Chloroflexota	Anaerolineae	Aggregatilineales	A4b	A4b_Incertae_Sedis	0	0	0	0	0	0	0	0	0	0	0	0	0	0	0	0	0.00188547	0	0.0188547	0	0.000188547
SV069	Bacteria	Bacteroidota	Bacteroidia	Bacteroidales	Bacteroidaceae	Bacteroides	0	0	0	0	0	0	0	0.000884544	0	0	0.00018622	0.000162942	0	0	0	0	0	0	0.0123371	0	8.7651e-05
SV070	Bacteria	Bacteroidota	Bacteroidia	Bacteroidales	Prevotellaceae	Segatella	4.65549e-05	4.65549e-05	0.000162942	0.000116387	0	0	0.000162942	0.000302607	0	0	0	9.31099e-05	0.000162942	0	0	0	0.00027933	0.00764831	0.00837989	2.6741e-05	3.86714e-05
SV071	Bacteria	Bacteroidota	Bacteroidia	Chitinophagales	Chitinophagaceae	Nemorincola	0	0	0	0.00128026	0	0	0	0	0	0	0	0	0	0	0	0	0	0.0182894	0	0.000182894	0
SV072	Bacteria	Bacteroidota	Bacteroidia	Bacteroidales	Rikenellaceae	Alistipes	0	0.00116387	0	0	0	0	0	0.000162942	0	0	0	0	0	0	0	0	0	0.0166268	0.00162942	0.000166268	1.62942e-05
SV073	Bacteria	Bacteroidota	Bacteroidia	Flavobacteriales	Flavobacteriaceae	Flavobacterium	0	0	0	0	0	0	0	0	0	0	0	0.00500466	0	0	0	0	0.0014432	0	0.0644786	0	0.000505216
SV074	Bacteria	Bacteroidota	Bacteroidia	Bacteroidales	Rikenellaceae	Alistipes	0	0	0.00265363	0	0	0	0	0	0	0	0	0	0	0	0	0	0	0.037909	0	0.00037909	0
SV075	Bacteria	Bacteroidota	Bacteroidia	Chitinophagales	Chitinophagaceae	Chitinophagaceae_Incertae_Sedis	0.0016527	0	0	0.00432961	0	0	0	0	0	0	0	0	0	0	0	0	0	0.0854616	0	0.000624202	0
SV076	Bacteria	Bacteroidota	Bacteroidia	Flavobacteriales	Flavobacteriaceae	Flavobacterium	0	0	0	0	0	0	0	0	0.0018622	0	0	0	0	0	0	0	0	0	0.018622	0	0.00018622
SV077	Bacteria	Bacteroidota	Bacteroidia	Bacteroidales	NA	NA	0	0	0	0.00705307	0	0	0	0	0	0	0	0	0.00295624	0	0	0	0	0.100758	0.0295624	0.00100758	0.000295624
SV078	Bacteria	Bacteroidota	Bacteroidia	Bacteroidales	NA	NA	0	0	0	0.0021648	0	0	0	0	0	0	0	0	0	0	0	0	0	0.0309258	0	0.000309258	0
SV079	Bacteria	Bacteroidota	Bacteroidia	Bacteroidales	NA	NA	0	0	0.00018622	0.00295624	0	6.98324e-05	0	0	0	0	0	0	0.00107076	0	0	0	0	0.0458899	0.0107076	0.000417041	0.000107076
SV080	Bacteria	Bacteroidota	Bacteroidia	Flavobacteriales	Flavobacteriaceae	Flavobacterium	0	0	0	0	0	0	0	0	0.00130354	0	0	0	0	0	0	0	0	0	0.0130354	0	0.000130354
SV081	Bacteria	Bacteroidota	Bacteroidia	Flavobacteriales	Crocinitomicaceae	Fluviicola	0	0	0.000116387	0	0	0	0	0.000139665	0.00242086	0	0	0	0	0	0	0	0	0.00166268	0.0256052	1.66268e-05	0.000240934
SV082	Bacteria	Bacteroidota	Bacteroidia	Flavobacteriales	Flavobacteriaceae	Flavobacterium	0	0	0	0	0	0	0	0.00249069	0.00418994	0.000581937	0	0.000791434	0	0	0.000418994	0.000232775	0.00158287	0	0.102886	0	0.000432997
SV083	Bacteria	Bacteroidota	Bacteroidia	Bacteroidales	Prevotellaceae	Prevotellaceae_UCG-001	9.31099e-05	0.000116387	0	0	9.31099e-05	0	0.000139665	0.000488827	0	0	0	0.000232775	0	0	0.000302607	0	0	0.00631817	0.0102421	2.31186e-05	5.57581e-05
SV084	Bacteria	Bacteroidota	Bacteroidia	Bacteroidales	Williamwhitmaniaceae	Acetobacteroides	0	0	0	0	0.000628492	0.000512104	0.000465549	0.00709963	6.98324e-05	0	0	0.00102421	0.318133	0.000512104	0.000907821	0	0	0.0229449	3.27747	0.000109703	0.0317139
SV085	Bacteria	Bacteroidota	Bacteroidia	Bacteroidales	Williamwhitmaniaceae	Acetobacteroides	0	0	0	0	0	0	0	0	0	0	0	0	0.0439246	0	0	0	0	0	0.439246	0	0.00439246
SV086	Bacteria	Bacteroidota	Bacteroidia	Bacteroidales	Williamwhitmaniaceae	Acetobacteroides	0	0	0	0	0	0	0	0	0	0	0	0	0.00109404	0	0	0	0	0	0.0109404	0	0.000109404
SV087	Bacteria	Bacteroidota	Bacteroidia	Flavobacteriales	Weeksellaceae	Cloacibacterium	0	0	0	0	0	0	0	0	0	0	0	0.000931099	0	0	0	0	0	0	0.00931099	0	9.31099e-05
SV088	Bacteria	Bacteroidota	Bacteroidia	Flavobacteriales	Flavobacteriaceae	Flavobacterium	0	0	0	0	0	0	0	0.0127561	0.00700652	0.000139665	0	0	0	0	0	0	0	0	0.199022	0	0.0013833
SV089	Bacteria	Bacteroidota	Bacteroidia	Bacteroidales	Muribaculaceae	Muribaculaceae_Incertae_Sedis	0	2.32775e-05	0	0.000232775	4.65549e-05	0	0	0.000442272	0.000162942	0	4.65549e-05	0	4.65549e-05	0.000139665	2.32775e-05	2.32775e-05	0.00018622	0.00432296	0.0107076	3.22976e-05	4.30895e-05
SV090	Bacteria	Bacteroidota	Bacteroidia	Bacteroidales	Muribaculaceae	Muribaculaceae_Incertae_Sedis	0	0	0	0	6.98324e-05	0	0	0.00027933	0	0	0.00018622	0	0	0	0.000256052	0	0	0.000997606	0.00721601	9.97606e-06	3.74455e-05
SV091	Bacteria	Patescibacteria	Saccharimonadia	Saccharimonadales	Saccharimonadaceae	TM7a	0	0	0	0	0	0	0	0	0.00123371	0	0	0	0	0	0	0	0	0	0.0123371	0	0.000123371
SV092	Bacteria	Patescibacteria	Saccharimonadia	Saccharimonadales	Saccharimonadales_Incertae_Sedis	Saccharimonadales_Incertae_Sedis	0.00409683	0	0	0.000605214	0	0	0	0	0	0	0	0	0	0	0	0	0	0.0671721	0	0.000577183	0
SV093	Bacteria	Patescibacteria	Gracilibacteria	Gracilibacteria_Incertae_Sedis	Gracilibacteria_Incertae_Sedis	Gracilibacteria_Incertae_Sedis	0	0	0	0	0	0	0	0	0	0	0	0	0	0	0.00477188	0	0.000861266	0	0.0563315	0	0.000475387
SV094	Bacteria	Patescibacteria	Gracilibacteria	Gracilibacteria_Incertae_Sedis	Gracilibacteria_Incertae_Sedis	Gracilibacteria_Incertae_Sedis	0	0	0	0	0	0	0	0	0	0	0	0	0	0	0.00162942	0	0	0	0.0162942	0	0.000162942
SV095	Bacteria	Patescibacteria	Gracilibacteria	JGI_0000069-P22	JGI_0000069-P22_Incertae_Sedis	JGI_0000069-P22_Incertae_Sedis	0	0	0	0	0	0	0	0	0	0	0	0	0	0	0.00116387	0	0	0	0.0116387	0	0.000116387
SV096	Bacteria	Patescibacteria	Gracilibacteria	JGI_0000069-P22	JGI_0000069-P22_Incertae_Sedis	JGI_0000069-P22_Incertae_Sedis	0	0	0	0	0	0	0	0	0	0	0	0	0	0	0.0021648	0	0	0	0.021648	0	0.00021648
SV097	Bacteria	Patescibacteria	Gracilibacteria	Gracilibacteria_Incertae_Sedis	Gracilibacteria_Incertae_Sedis	Gracilibacteria_Incertae_Sedis	0	0	0	0	0	0	0	0	0.00281657	0	0	0	0	0	0	0	0	0	0.0281657	0	0.000281657
SV098	Bacteria	Bacillota	Clostridia	Lachnospirales	Lachnospiraceae	[Eubacterium]_eligens_group	0	0	0	0	0	0	0	0	0	0	0	0.00109404	0	0	0	0	0	0	0.0109404	0	0.000109404
SV099	Bacteria	Bacillota	Clostridia	Lachnospirales	Lachnospiraceae	Lachnospira	0	0	0	0.00416667	0	0	0	0	0	0	0	0	6.98324e-05	0	0	0	0	0.0595238	0.000698324	0.000595238	6.98324e-06
SV100	Bacteria	Bacillota	Clostridia	Peptostreptococcales-Tissierellales	Peptostreptococcaceae	Paraclostridium	0	0	0.00833333	0.00393389	0	0	0	0	0	0	0	0	0	0	0	0	0	0.175246	0	0.00122884	0
SV101	Bacteria	Bacillota	Clostridia	Peptostreptococcales-Tissierellales	Peptostreptococcaceae	Romboutsia	0	0	0.00691341	0	0	0	0	0	0	0	0	0	0	0	0	0	0	0.098763	0	0.00098763	0
SV102	Bacteria	Bacillota	Clostridia	Peptostreptococcales-Tissierellales	Anaerovoracaceae	Anaerovorax	0	0	0	0	0	0	0	0	0	0	0	0	0.00453911	0	0	0	0	0	0.0453911	0	0.000453911
SV103	Bacteria	Actinomycetota	Actinobacteria	Micrococcales	Microbacteriaceae	NA	0	0	0	0	0	0	0	0	0.00167598	0	0	0	0	0	0	0	0	0	0.0167598	0	0.000167598
SV104	Bacteria	Actinomycetota	Actinobacteria	Micrococcales	Microbacteriaceae	Microbacterium	0.00295624	0	0	0	0	0	0	0	0	0	0	0	0	0	0	0	0	0.042232	0	0.00042232	0
SV105	Bacteria	Bacillota	Clostridia	Clostridiales	Clostridiaceae	Clostridium	0	0	0	0	0	0	0	0	0	0	0	0.0089851	0	0.000116387	0	0	0	0	0.0910149	0	0.000897292
SV106	Bacteria	Bacillota	Clostridia	Clostridiales	Clostridiaceae	Clostridium	0	0	0	0	0	0	0	0	0	0	0	0.000907821	0	0	0	0	0	0	0.00907821	0	9.07821e-05
SV107	Bacteria	Actinomycetota	Actinobacteria	Micrococcales	Micrococcaceae	Kocuria	0	0	0	0	0	0	0	0	0	0	0	0.00109404	0	0	0	0	0	0	0.0109404	0	0.000109404
SV108	Bacteria	Actinomycetota	Actinobacteria	Micrococcales	Micrococcaceae	Kocuria	0	0	0	0	0	0	0	0	0	0	0	0.00128026	0	0	0	0	0	0	0.0128026	0	0.000128026
SV109	Bacteria	Actinomycetota	Actinobacteria	Micrococcales	Intrasporangiaceae	Terrabacter	0	0	0	0	0	0	0	0	0	0	0	0.00228119	0	0	0	0	0	0	0.0228119	0	0.000228119
SV110	Bacteria	Actinomycetota	Actinobacteria	Mycobacteriales	Nocardiaceae	Rhodococcus	0	0	0	0	0	0	0	0.00235102	0	0	0	0	0	0	0	0	0	0	0.0235102	0	0.000235102
SV111	Bacteria	Actinomycetota	Actinobacteria	Mycobacteriales	Corynebacteriaceae	Corynebacterium	0	0	0	0	0	0	0	0.00116387	0	0	0	0	0	0	0	0	0	0	0.0116387	0	0.000116387
SV112	Bacteria	Actinomycetota	Actinobacteria	Mycobacteriales	Mycobacteriaceae	Mycobacterium	0	0	0	0.00167598	0	0	0	0	0	0	0	0	0	0	0	0	0	0.0239425	0	0.000239425	0
SV113	Bacteria	Actinomycetota	Actinobacteria	Mycobacteriales	Mycobacteriaceae	Mycobacterium	0	0	0	0	0	0	0	0	0	0	0	0	0	0	0	0.00200186	0	0	0.0200186	0	0.000200186
SV114	Bacteria	Bacillota	Clostridia	Peptostreptococcales-Tissierellales	Acidaminobacteraceae	Acidaminobacter	0	0	0	0	0	0	0	0.00293296	0	0	0	0	0.00509777	0	0	0	0	0	0.0803073	0	0.000559168
SV115	Bacteria	Pseudomonadota	Gammaproteobacteria	Enterobacterales	Enterobacteriaceae	Escherichia-Shigella	0	0	0.00132682	0	0	0	0	0	0	0	0	0	0	0	0	0	0	0.0189545	0	0.000189545	0
SV116	Bacteria	Pseudomonadota	Gammaproteobacteria	Enterobacterales	Vibrionaceae	Vibrio	0	0	0	0	0	0	0	0.00118715	0	0	0	0	0	0	0	0	0	0	0.0118715	0	0.000118715
SV117	Bacteria	Pseudomonadota	Gammaproteobacteria	Enterobacterales	Enterobacteriaceae	NA	0.000395717	0.000465549	0.0413408	0.00283985	0.000256052	0.000372439	0.00027933	0.00139665	0.000372439	0.258077	0.000675047	0.00162942	0.0521182	0.00307263	0	0.00286313	0	0.656425	3.20205	0.00580672	0.0256233
SV118	Bacteria	Pseudomonadota	Gammaproteobacteria	Enterobacterales	Enterobacteriaceae	NA	0	0	0.000395717	0	0	0	0	0	0	0.00439944	0	0	0.015689	0	0	0	0	0.0056531	0.200885	5.6531e-05	0.00158165
SV119	Bacteria	Pseudomonadota	Gammaproteobacteria	Enterobacterales	Enterobacteriaceae	Escherichia-Shigella	0	0	0.00540037	0	0	0	0	0	0	0	0.00018622	0	0	0	0	0	0	0.0771482	0.0018622	0.000771482	1.8622e-05
SV120	Bacteria	Pseudomonadota	Gammaproteobacteria	Enterobacterales	Enterobacteriaceae	Escherichia-Shigella	0.000116387	4.65549e-05	0.0244413	0.000209497	2.32775e-05	0.000605214	0	0	0.000744879	0.000325885	0.00207169	0.0190642	0.000442272	0	0	0	0.000535382	0.363461	0.231844	0.00346868	0.00187121
SV121	Bacteria	Pseudomonadota	Gammaproteobacteria	Enterobacterales	Enterobacteriaceae	NA	0	0	0.00498138	0	0	0	0	0	0	0	0	0	0	0	0	0	0	0.0711625	0	0.000711625	0
SV122	Bacteria	Pseudomonadota	Gammaproteobacteria	Enterobacterales	Enterobacteriaceae	NA	0	0	0.00379423	0	0	0	0	0	0	0	0	0	0	0	0	0	0	0.0542032	0	0.000542032	0
SV123	Bacteria	Pseudomonadota	Gammaproteobacteria	Enterobacterales	Yersiniaceae	NA	0	0	0	0	0	0	0	0	0	0	0	0	0	0	0	0.00118715	0	0	0.0118715	0	0.000118715
SV124	Bacteria	Pseudomonadota	Gammaproteobacteria	Enterobacterales	Enterobacteriaceae	Plesiomonas	0.000744879	0.000372439	0.105889	0.0140363	9.31099e-05	0.000628492	0.0164572	0	0.00502793	0.109195	0.00246741	0.00297952	0.00160615	0.0251862	0	0.00239758	0.00162942	1.97459	1.50489	0.0145995	0.0107209
SV125	Bacteria	Pseudomonadota	Gammaproteobacteria	Enterobacterales	Enterobacteriaceae	Plesiomonas	0	0	0.00176909	0	0	0	0	0	0	0	0	0	0	0	0	0	0	0.0252727	0	0.000252727	0
SV126	Bacteria	Pseudomonadota	Gammaproteobacteria	Enterobacterales	Enterobacteriaceae	Plesiomonas	0	0	0	0	0	0	0	0	0	0	0	0	0	0.00141993	0	0	0	0	0.0141993	0	0.000141993
SV127	Bacteria	Pseudomonadota	Gammaproteobacteria	Enterobacterales	Enterobacteriaceae	Plesiomonas	0	0.000232775	0.0627095	0.00644786	0	0	0.0105214	0	0.00153631	0.0453212	0	0	0.000884544	0.00912477	0	0.000302607	0.000535382	1.14159	0.577048	0.00869119	0.00448183
SV128	Bacteria	Pseudomonadota	Gammaproteobacteria	Enterobacterales	Enterobacteriaceae	Plesiomonas	0	0	0.0256518	0.00412011	0	0	0.00169926	0	0.0016527	0.0156192	0	0	0	0.00430633	0	0	0	0.449588	0.215782	0.00357367	0.00155875
SV129	Bacteria	Pseudomonadota	Gammaproteobacteria	Enterobacterales	Enterobacteriaceae	Plesiomonas	0	0.000232775	0.0351955	0.00137337	0	0	0.00502793	0	0.00356145	0.0356844	0	0.00425978	0.00027933	0.0118948	0.00141993	0.00218808	0	0.597566	0.592877	0.00491835	0.00349773
SV130	Bacteria	Bacillota	Clostridia	Lachnospirales	Lachnospiraceae	Epulopiscium	0.000116387	2.32775e-05	0.0192039	4.65549e-05	0	0	0	0	4.65549e-05	0	0	0	0	0	0	0	0	0.277002	0.000465549	0.00273903	4.65549e-06
SV131	Bacteria	Bacillota	Clostridia	Lachnospirales	Lachnospiraceae	Epulopiscium	0	0	0.00384078	0	0	0	0	0	0	0	0	0	0	0	0	0	0	0.0548683	0	0.000548683	0
SV132	Bacteria	Actinomycetota	Actinobacteria	Mycobacteriales	Mycobacteriaceae	Mycobacterium	0	0	0	0	0	0	0	0.0016527	0	0	0	0	0	0.000302607	0	0	0	0	0.0195531	0	0.000164677
SV133	Bacteria	Actinomycetota	Actinobacteria	Mycobacteriales	Nocardiaceae	Gordonia	0.00311918	0	0	0	0	0	0	0	0	0	0	0	0	0	0	0	0	0.0445597	0	0.000445597	0
SV134	Bacteria	Actinomycetota	Actinobacteria	Micrococcales	Micrococcaceae	Micrococcus	0	0	0.00405028	0	0	0	0	0	0	0	0	0	0	0	0	0	0.00132682	0.0578611	0.0132682	0.000578611	0.000132682
SV135	Bacteria	Actinomycetota	Actinobacteria	Mycobacteriales	Nocardiaceae	Gordonia	0	0	0	0	4.65549e-05	0	0.000116387	0.00295624	0	0	0	0.00605214	4.65549e-05	0	0.00239758	0.00123371	0	0.00232775	0.126862	1.6847e-05	0.000637236
SV136	Bacteria	Actinomycetota	Actinobacteria	Micrococcales	Intrasporangiaceae	Ornithinimicrobium	0	0	0	0	0	0	0	0	0	0	0	0.0016527	0	0	0	0	0	0	0.016527	0	0.00016527
SV137	Bacteria	Actinomycetota	Actinobacteria	Bifidobacteriales	Bifidobacteriaceae	Bifidobacterium	0	0	0.00379423	0	0	0	0	0	0	0	0	0	0	0	0	0	0	0.0542032	0	0.000542032	0
SV138	Bacteria	Actinomycetota	Actinobacteria	Bifidobacteriales	Bifidobacteriaceae	Bifidobacterium	0	0	0.000721601	0	6.98324e-05	0	0	0	0	0	0	4.65549e-05	0	9.31099e-05	0	0.000139665	0	0.0113062	0.0027933	0.000101899	1.58256e-05
SV139	Bacteria	Actinomycetota	Actinobacteria	Mycobacteriales	Corynebacteriaceae	Corynebacterium	0	0	0	0	0	0	0	0	0	0	0.000628492	0	0	0	0	0	0.00027933	0	0.00907821	0	6.58798e-05
SV140	Bacteria	Actinomycetota	Actinobacteria	Mycobacteriales	Corynebacteriaceae	Corynebacterium	0	0	0	0	0	0	0	0.00202514	0	0	0	0	0	0	0	0	0.000465549	0	0.0249069	0	0.000202692
SV141	Bacteria	Actinomycetota	Actinobacteria	Mycobacteriales	Mycobacteriaceae	Mycobacterium	0	0	0	0.000977654	0	0	0.00430633	0	0	0	0	0	0	0	0	0	0	0.0754855	0	0.000607721	0
SV142	Bacteria	Actinomycetota	Actinobacteria	Mycobacteriales	Mycobacteriaceae	Mycobacterium	0.0591015	0.00470205	0.260801	0.000954376	0.0025838	0	0.010824	0.115945	0.0380354	0.000675047	0.000861266	0.00118715	9.31099e-05	0.0462523	0.0077514	0.00365456	0.0112896	4.84238	2.25745	0.0362671	0.0116126
SV143	Bacteria	Actinomycetota	Actinobacteria	Mycobacteriales	Mycobacteriaceae	Mycobacterium	0	0	0	0.00695996	0	0.000395717	0	0	0	0	0	0	0	0	0	0	0	0.105081	0	0.000986435	0
SV144	Bacteria	Actinomycetota	Actinobacteria	Micrococcales	Dermacoccaceae	Barrientosiimonas	0	0	0	0	0	0	0	0	0	6.98324e-05	0.000535382	0	0	0	0.00107076	0	0	0	0.0167598	0	0.00011339
SV145	Bacteria	Actinomycetota	Actinobacteria	Mycobacteriales	Corynebacteriaceae	Corynebacterium	0	0	0	0	0	0	0	0	0	0	0	0	0	0.00342179	0	0	0	0	0.0342179	0	0.000342179
SV146	Bacteria	Actinomycetota	Actinobacteria	Mycobacteriales	Corynebacteriaceae	Corynebacterium	0	0.000232775	0	0	0	0	0	0.00488827	0.00256052	0	0	0	0	0	0	0.00211825	0	0.00332535	0.0956704	3.32535e-05	0.000535263
SV147	Bacteria	Actinomycetota	Actinobacteria	Micrococcales	Microbacteriaceae	Microbacterium	0	0	0	0	0	0	0	0	0	0	0	0	0	0	0.00118715	0	0	0	0.0118715	0	0.000118715
SV148	Bacteria	Actinomycetota	Actinobacteria	Propionibacteriales	Propionibacteriaceae	Cutibacterium	0	0.00209497	0.000535382	0	0	0	0.000139665	0.000209497	0.00467877	0.000302607	0.00130354	0.00286313	0	0.0018622	0.00109404	0.00367784	0.00218808	0.0395717	0.181797	0.000292725	0.000492745
SV149	Bacteria	Actinomycetota	Actinobacteria	Propionibacteriales	Propionibacteriaceae	Cutibacterium	0	0	0	0	0	0	0	0	0	0	0	0.00512104	0	0	0	0	0	0	0.0512104	0	0.000512104
SV150	Bacteria	Actinomycetota	Actinobacteria	Mycobacteriales	Nocardiaceae	Rhodococcus	0	0	0	0	0	0	0	0	0	0	0	0	0	0	0	0.00123371	0	0	0.0123371	0	0.000123371
SV151	Bacteria	Actinomycetota	Actinobacteria	Mycobacteriales	Corynebacteriaceae	Lawsonella	0	0	0	0	0	0.000139665	0	0.0014432	0.00181564	0	0	0.000302607	0	0.000116387	0	0.000558659	0	0.00199521	0.042365	1.99521e-05	0.000210866
SV152	Bacteria	Actinomycetota	Actinobacteria	Mycobacteriales	Corynebacteriaceae	Corynebacterium	0	0	0	0	0	0	0	0.00225791	0	0	0	0	0	0	0	0	0	0	0.0225791	0	0.000225791
SV153	Bacteria	Actinomycetota	Actinobacteria	Mycobacteriales	Corynebacteriaceae	Corynebacterium	0	0	0	0	0	0	0	0	0	0	0	0	0	0	0	0.000744879	0	0	0.00744879	0	7.44879e-05
SV154	Bacteria	Bacillota	Clostridia	Clostridiales	Caloramatoraceae	NA	0	0	0	0	0	0	0	0	0	0	0	0	0.00135009	0	0	0	0	0	0.0135009	0	0.000135009
SV155	Bacteria	Bacillota	Clostridia	Clostridiales	Clostridiaceae	Clostridium	0.000837989	0.000558659	0.00877561	0.00263035	0	0.000256052	0	0	0.00172253	0.197928	0.35419	0.00395717	0.00337523	0.00249069	0.000325885	0.00558659	0	0.186552	5.69576	0.00120167	0.0383336
SV156	Bacteria	Bacillota	Clostridia	Clostridiales	Clostridiaceae	NA	0	0	0.00132682	0.0124534	0.038757	0.00693669	0.0706471	0	0	0	0	0.0320996	0	0.00274674	0.00446927	0	0	1.85887	0.393156	0.010094	0.00316813
SV157	Bacteria	Bacillota	Clostridia	Clostridiales	Clostridiaceae	NA	0.00211825	0.00158287	0.0753259	0.370042	0.456052	0.373138	0.847044	0.00100093	0.0268622	0.00593575	0.00456238	0.277025	0.00372439	0.0193669	0.102561	0.748371	0.223743	30.3615	14.1315	0.11568	0.0744497
SV158	Bacteria	Bacillota	Clostridia	Clostridiales	Clostridiaceae	Clostridium	0	0	0	0	0	0.000837989	0	0	0	0	0	0	0	0	0	0.000232775	0	0.0119713	0.00232775	0.000119713	2.32775e-05
SV159	Bacteria	Bacillota	Clostridia	Clostridiales	Clostridiaceae	Clostridium	0	0	0	0	0	0	0	0	0	0.000256052	0	0	0.00100093	0	0	0	0	0	0.0125698	0	0.000100522
SV160	Bacteria	Bacillota	Clostridia	Clostridiales	Clostridiaceae	Clostridium	0	0	0.00128026	0	0	0	0	0	0	0	0	0	0	0	0	0	0	0.0182894	0	0.000182894	0
SV161	Bacteria	Bacillota	Clostridia	Clostridiales	Clostridiaceae	Clostridium	0	0	0	0	0	0.00542365	0	0	0	0	0	0	0	0	0	0	0	0.0774807	0	0.000774807	0
SV162	Bacteria	Bacillota	Clostridia	Clostridiales	Clostridiaceae	Clostridium	0	0	0	0	0	0	0	0	0	0	0	0	0	0.00421322	0	0	0	0	0.0421322	0	0.000421322
SV163	Bacteria	Bacillota	Clostridia	Clostridiales	Clostridiaceae	Clostridium	0	0	0	0	0	0	0	0	0	0	0	0.00202514	0	0	0	0	0	0	0.0202514	0	0.000202514
SV164	Bacteria	Bacillota	Clostridia	Clostridiales	Clostridiaceae	Clostridium	0.0121974	0.00167598	0.154074	0.32067	0.42798	0.559637	0.0110801	0.000232775	0.154725	0.0265596	0.029702	0.111406	0.00616853	0.665666	0.278655	0.11648	0.0153864	21.2473	14.0498	0.0855219	0.0645621
SV165	Bacteria	Bacillota	Clostridia	Clostridiales	Clostridiaceae	Clostridium	0	0	0	0	0	0.00139665	0	0	0	0	0	0	0	0	0	0	0	0.0199521	0	0.000199521	0
SV166	Bacteria	Bacillota	Clostridia	Clostridiales	Clostridiaceae	Clostridium	0	0	0	0	0	0	0	0	0	0	0	0	0	0.00486499	0	0	0	0	0.0486499	0	0.000486499
SV167	Bacteria	Bacillota	Clostridia	Clostridiales	Clostridiaceae	Clostridium	0	0	0.00293296	0.00148976	0	0.000931099	0	0	0	0	0	0	0	0	0	0	0	0.0764831	0	0.000425212	0
SV168	Bacteria	Bacillota	Clostridia	Clostridiales	Clostridiaceae	Clostridium	0	0.00498138	0.00183892	0	0	0	0	0	0	0	0	0	0	0	0	0	0	0.0974328	0	0.000716316	0
SV169	Bacteria	Pseudomonadota	Gammaproteobacteria	Enterobacterales	NA	NA	0	0	0	0	0.00283985	0	0	0	0	0	0.0302607	0	0	0	0.00102421	0	0	0.0405693	0.312849	0.000405693	0.00301641
SV170	Bacteria	Pseudomonadota	Gammaproteobacteria	Enterobacterales	NA	NA	0.00118715	0.00572626	0.0157821	0.000651769	0.0312849	0.00693669	0.00293296	9.31099e-05	0.00295624	0.201653	0.239479	0.000651769	0.042784	0.0109637	0.0772114	0.00388734	0.00430633	0.921455	5.83985	0.0041542	0.0282577
SV171	Bacteria	Pseudomonadota	Gammaproteobacteria	Enterobacterales	NA	NA	0	0	0	0	0	0	0	0	0	0	0	0	0	0.000954376	0	0	0	0	0.00954376	0	9.54376e-05
SV172	Bacteria	Pseudomonadota	Gammaproteobacteria	Enterobacterales	Aeromonadaceae	Aeromonas	0.000116387	0	0	0.000395717	0.0248138	0.0033054	0.00209497	0.0203212	0.00977654	0.0247207	0.000372439	0.000675047	0.263431	0.00907821	0.0242318	0.000465549	0.0164106	0.438947	3.69483	0.00343766	0.0253429
SV173	Bacteria	Pseudomonadota	Gammaproteobacteria	Enterobacterales	NA	NA	0	0	0	0	0.00204842	0	0	0	0	0	0	0	0.0165503	0	0	0	0	0.0292631	0.165503	0.000292631	0.00165503
SV174	Bacteria	Pseudomonadota	Gammaproteobacteria	Enterobacterales	Pectobacteriaceae	Dickeya	0	0	0	0	0	0	0	0	0	0	0	0.000884544	0	0	0	0	0	0	0.00884544	0	8.84544e-05
SV175	Bacteria	Pseudomonadota	Gammaproteobacteria	Enterobacterales	Aeromonadaceae	Pseudaeromonas	0	0	0	0	0	0.000977654	0.000512104	0	0	0	0	0	0	0	0	0	0	0.0212823	0	0.000146467	0
SV176	Bacteria	Pseudomonadota	Gammaproteobacteria	Enterobacterales	Aeromonadaceae	Pseudaeromonas	0	0	0	0	0	0	0.00367784	0	0	0	0	0	0	0	0.00128026	0	0	0.0525406	0.0128026	0.000525406	0.000128026
SV177	Bacteria	Actinomycetota	Actinobacteria	Micrococcales	Brevibacteriaceae	Brevibacterium	0	0	0	0	0	0	0.000465549	0	0	0	0.000256052	0	0	0	0.00123371	0	4.65549e-05	0.0066507	0.0153631	6.6507e-05	0.000122644
SV178	Bacteria	Bacillota	Clostridia	Lachnospirales	Lachnospiraceae	Blautia	0	0	0	0	0	0	9.31099e-05	0.00598231	0	0	0	0	0	0.000302607	0	0.000116387	0.000209497	0.00133014	0.066108	1.33014e-05	0.000592235
SV179	Bacteria	Bacillota	Clostridia	Lachnospirales	Lachnospiraceae	Blautia	0.00018622	0.000162942	0	0	0.000139665	0.000209497	0	0	4.65549e-05	0.00027933	0.000139665	0.000232775	0	0.00018622	0.000139665	0.000162942	0.000465549	0.00997606	0.016527	3.61736e-05	4.44986e-05
SV180	Bacteria	Bacillota	Clostridia	Lachnospirales	Lachnospiraceae	Mediterraneibacter	0	0	0.00267691	0	0	0	0	0	0	0	0	0.00612197	0	0	0	0	0	0.0382416	0.0612197	0.000382416	0.000612197
SV181	Bacteria	Bacillota	Clostridia	Lachnospirales	Lachnospiraceae	Anaerocolumna	0	0	0	0	0	0	0	0	0	0	0	0	0.00193203	0	0	0	0	0	0.0193203	0	0.000193203
SV182	Bacteria	Bacillota	Clostridia	Oscillospirales	Ruminococcaceae	Faecalibacterium	0	0.000349162	0.00027933	6.98324e-05	0	0	0	0.000256052	0	9.31099e-05	0.000116387	0	0	0.000162942	0.000139665	0.000418994	0.000535382	0.00997606	0.0172253	5.67263e-05	5.76689e-05
SV183	Bacteria	Bacillota	Clostridia	Clostridiales	Clostridiaceae	Candidatus_Arthromitus	0.69453	0.00155959	0.00123371	0.00167598	0.000256052	0	0	0	0.00116387	0.000861266	0.00102421	0	0	0	0	0	0	9.98936	0.0304935	0.0991064	0.000156898
SV184	Bacteria	Bdellovibrionota	Bacteriovoracia	Bacteriovoracales	Bacteriovoracaceae	Bacteriovorax	0	0	0	0	0	0.000209497	0	0	0	0	0	0	0	0	0.00230447	0	0	0.00299282	0.0230447	2.99282e-05	0.000230447
SV185	Bacteria	Dependentiae	Babeliae	Babeliales	Vermiphilaceae	Vermiphilaceae_Incertae_Sedis	0	0	0	0.00174581	0	0	0	0	0	0	0	0	0	0	0	0	0	0.0249401	0	0.000249401	0
SV186	Bacteria	Actinomycetota	Actinobacteria	Frankiales	Sporichthyaceae	Sporichthya	0	0	0	0	0	0.000558659	0	0	0	0	0	0	0	0.00630819	0	0	0	0.00798085	0.0630819	7.98085e-05	0.000630819
SV187	Bacteria	Actinomycetota	Actinobacteria	Propionibacteriales	Propionibacteriaceae	Propionibacteriaceae_Incertae_Sedis	0.0118948	0	0	0	0	0	0	0	0	4.65549e-05	0	0	0	6.98324e-05	0	0	0	0.169926	0.00116387	0.00169926	7.95077e-06
SV188	Bacteria	Bacillota	Clostridia	Clostridiales	Clostridiaceae	Clostridium	0	0	0.000162942	0	0	0	0	0	0	0.0131285	0	0	0.00155959	6.98324e-05	0	0	0	0.00232775	0.147579	2.32775e-05	0.0013039
SV189	Bacteria	Bacillota	Clostridia	Clostridiales	Clostridiaceae	Clostridium	0	0	0	0	0	0	0	0	0	0	0	0	0.0021648	0	0	0	0	0	0.021648	0	0.00021648
SV190	Bacteria	Thermodesulfobacteriota	Thermodesulfobacteriota_Incertae_Sedis	Thermodesulfobacteriota_Incertae_Sedis	Thermodesulfobacteriota_Incertae_Sedis	Thermodesulfobacteriota_Incertae_Sedis	0	0	9.31099e-05	0.0101024	0	0.00111732	0	0	0.000651769	4.65549e-05	0	0	0	0	0	0	0	0.161612	0.00698324	0.00142288	6.48249e-05
SV191	Bacteria	Pseudomonadota	Gammaproteobacteria	Enterobacterales	Pasteurellaceae	Haemophilus	0	0	0	0	0	0	0	0	0.00172253	0	0	0	0	0	0	0	0	0	0.0172253	0	0.000172253
SV192	Bacteria	Pseudomonadota	Gammaproteobacteria	Enterobacterales	Pasteurellaceae	Aggregatibacter	0.00295624	0	0.000628492	0	0	0	0	0	0	0	6.98324e-05	0	0	0	0	0	0	0.0512104	0.000698324	0.000416864	6.98324e-06
SV193	Bacteria	Pseudomonadota	Gammaproteobacteria	Pseudomonadales	Spongiibacteraceae	BD1-7_clade	0	0	0	0.0011406	0	0	0	0	0.00027933	0	0	0	0	0	0	0	0	0.0162942	0.0027933	0.000162942	2.7933e-05
SV194	Bacteria	Bacillota	Clostridia	Clostridiales	Clostridiaceae	Clostridium	0	0	0	0	0	0	0	0	0	0.00204842	0	0	0.000395717	0	0	0	0	0	0.0244413	0	0.000204266
SV195	Bacteria	Pseudomonadota	Alphaproteobacteria	Hyphomicrobiales	Hyphomicrobiaceae	Hyphomicrobium	0.0121741	0	4.65549e-05	0	0	0	0	0	0	0	0	0	0	0	0	0	0	0.174581	0	0.00173806	0
SV196	Bacteria	Fusobacteriota	Fusobacteriia	Fusobacteriales	Fusobacteriaceae	Cetobacterium	0	0	0	0.00160615	0	0.000209497	0	0	0	0	0	0	0	0	0	0	0	0.0259377	0	0.000226393	0
SV197	Bacteria	Fusobacteriota	Fusobacteriia	Fusobacteriales	Fusobacteriaceae	Cetobacterium	0	0	0.00160615	0.00283985	0	0	0	0	0	0	0	0	0.00831006	0	0	0	0	0.0635142	0.0831006	0.000431515	0.000831006
SV198	Bacteria	Fusobacteriota	Fusobacteriia	Fusobacteriales	Fusobacteriaceae	Cetobacterium	0	9.31099e-05	0.0321229	0.0223231	0.000116387	0	0	0	0	0	0.000139665	0.000162942	0.0933892	0.000139665	0.000162942	0	0	0.780793	0.939944	0.00512575	0.00933223
SV199	Bacteria	Fusobacteriota	Fusobacteriia	Fusobacteriales	Fusobacteriaceae	Cetobacterium	0	0	9.31099e-05	0	0	0	0	0	0.00135009	0	0	0	0	0.00335196	0	0	0	0.00133014	0.0470205	1.33014e-05	0.00034717
SV200	Bacteria	Actinomycetota	Actinobacteria	Propionibacteriales	Nocardioidaceae	Aeromicrobium	0	0	0	0	0	0	0	0	0	0	0	0.00432961	0	0	9.31099e-05	0	0	0	0.0442272	0	0.000432025
SV201	Bacteria	Pseudomonadota	Gammaproteobacteria	Coxiellales	Coxiellaceae	Coxiella	0	0	0	0	0	0	0	0	0.00211825	0	0	0	0	0	0	0	0	0	0.0211825	0	0.000211825
SV202	Bacteria	Pseudomonadota	Gammaproteobacteria	Coxiellales	Coxiellaceae	Coxiella	0	0	0	0	0	0	0	0.00339851	0	0	0	0	0	0	0	0	0	0	0.0339851	0	0.000339851
SV203	Bacteria	Pseudomonadota	Alphaproteobacteria	Sphingomonadales	Sphingomonadaceae	Sphingomonas	0	0	0	0.00125698	0.000884544	0	0	0	0.0011406	0	0	0	0	0	0	0	0	0.0305932	0.011406	0.000201616	0.00011406
SV204	Bacteria	Pseudomonadota	Alphaproteobacteria	Sphingomonadales	Sphingomonadaceae	NA	0	0	0	0	0	0	0	0.00556331	0	0	0	0	0	0	0	0	0	0	0.0556331	0	0.000556331
SV205	Bacteria	Pseudomonadota	Alphaproteobacteria	Sphingomonadales	Sphingomonadaceae	Sphingopyxis	0.00728585	4.65549e-05	0	0	0	0	0	0	0	0	0	0	0	0	0	0	0	0.104749	0	0.00103975	0
SV206	Bacteria	Pseudomonadota	Alphaproteobacteria	Sphingomonadales	Sphingomonadaceae	Blastomonas	0	0	0	0	0	0	0	0	0	0	0.000395717	0	0	0	0.000256052	0.00167598	0	0	0.0232775	0	0.000166307
SV207	Bacteria	Pseudomonadota	Alphaproteobacteria	Sphingomonadales	Sphingomonadaceae	Novosphingobium	0	0	0	0	0	0	0	0	0.000791434	0	0	0	0	0	0	0	0.00102421	0	0.0181564	0	0.00012228
SV208	Bacteria	Pseudomonadota	Alphaproteobacteria	Sphingomonadales	Sphingomonadaceae	NA	0	0	0	0	0	0	0	0.00200186	0	0	0	0	0	0	0	0	0	0	0.0200186	0	0.000200186
SV209	Bacteria	Pseudomonadota	Alphaproteobacteria	Sphingomonadales	Sphingomonadaceae	Novosphingobium	0	0	0	0	0	0	0	0	0.00232775	0	0	0	0	0	0.00277002	0.0021648	0	0	0.0726257	0	0.000372727
SV210	Bacteria	Pseudomonadota	Alphaproteobacteria	Sphingomonadales	Sphingomonadaceae	NA	0	0	0	0	0	0	0	0.00130354	0	0	0	0	0	0	0	0	0	0	0.0130354	0	0.000130354
SV211	Bacteria	Pseudomonadota	Alphaproteobacteria	Sphingomonadales	Sphingomonadaceae	NA	0	0.00221136	0	0	0	0	0	0	0	0	0	0	0	0	0	0	0	0.0315908	0	0.000315908	0
SV212	Bacteria	Pseudomonadota	Alphaproteobacteria	Sphingomonadales	Sphingomonadaceae	Erythrobacter	0	0	0	0	0	0	0	0	0	0	0	0	0	0	0	0.00121043	0	0	0.0121043	0	0.000121043
SV213	Bacteria	Pseudomonadota	Alphaproteobacteria	Sphingomonadales	Sphingomonadaceae	Rhizorhabdus	0	0	0	0	0	0	0	0	0	0	0	0	0	0	0	0.000884544	0	0	0.00884544	0	8.84544e-05
SV214	Bacteria	Pseudomonadota	Alphaproteobacteria	Sphingomonadales	Sphingomonadaceae	NA	0.00877561	0	9.31099e-05	0	0	0	0	0	0	0	6.98324e-05	0	0	0	0	0	0	0.126696	0.000698324	0.00125151	6.98324e-06
SV215	Bacteria	Pseudomonadota	Alphaproteobacteria	Sphingomonadales	Sphingomonadaceae	NA	0	0	0	0	0	0	0	0	0.00123371	0	0	0	0	0	0	0.000488827	0	0	0.0172253	0	0.000127553
SV216	Bacteria	Pseudomonadota	Alphaproteobacteria	Sphingomonadales	Sphingomonadaceae	NA	0.0125931	0.0014432	0	0	0	0	0	0	0.00109404	0.000162942	0	0.0082635	0	0	0	0	0.000488827	0.200519	0.100093	0.00177632	0.000814652
SV217	Bacteria	Pseudomonadota	Alphaproteobacteria	Sphingomonadales	Sphingomonadaceae	NA	0	0	0	0	0	0	0	0	0	0	0	0	0	0	0.000605214	0.00128026	0	0	0.0188547	0	0.000135394
SV218	Bacteria	Pseudomonadota	Alphaproteobacteria	Sphingomonadales	Sphingomonadaceae	NA	0	0	0	0	0	0	0	0	0	0	0	0	0	0	0.00358473	0	0	0	0.0358473	0	0.000358473
SV219	Bacteria	Pseudomonadota	Alphaproteobacteria	Sphingomonadales	Sphingomonadaceae	NA	0	0	0	0	0	0	0	0	0.00554004	0	0	0	4.65549e-05	0	0	0.000139665	0	0	0.0572626	0	0.000552114
SV220	Bacteria	Pseudomonadota	Gammaproteobacteria	Lysobacterales	Lysobacteraceae	Luteimonas	0	0	0	0	0	0	0	0	0	0	0	0.0066108	0	0	0	0	0	0	0.066108	0	0.00066108
SV221	Bacteria	Pseudomonadota	Alphaproteobacteria	Hyphomicrobiales	Rhizobiaceae	NA	0	0.00162942	0	0	0	0	0	0	0	0	0	0	0	0	0	0	0	0.0232775	0	0.000232775	0
SV222	Bacteria	Pseudomonadota	Alphaproteobacteria	Hyphomicrobiales	Rhizobiaceae	NA	0.00130354	0	0	0	0	0	0	0	0	4.65549e-05	0	0	0	0	0	0	0	0.018622	0.000465549	0.00018622	4.65549e-06
SV223	Bacteria	Pseudomonadota	Alphaproteobacteria	Hyphomicrobiales	Rhizobiaceae	Rhizobiaceae_Incertae_Sedis	0	0	0	0.00197858	0	0	0	0	0	0	0	0	0	0	0	0	0	0.0282655	0	0.000282655	0
SV224	Bacteria	Pseudomonadota	Alphaproteobacteria	Hyphomicrobiales	Rhizobiaceae	Rhizobiaceae_Incertae_Sedis	0	0	0	0.00353818	0	0.000675047	0	0	0	0	0	0	0	0	0	0	0	0.0601889	0	0.000498533	0
SV225	Bacteria	Pseudomonadota	Alphaproteobacteria	Hyphomicrobiales	Rhizobiaceae	Rhizobiaceae_Incertae_Sedis	0.000139665	0.00188547	0	0.0216015	0	0.000139665	0	0.000861266	0	4.65549e-05	0.000209497	0	0	0.000325885	0	0	0	0.339518	0.014432	0.0030454	8.72896e-05
SV226	Bacteria	Pseudomonadota	Gammaproteobacteria	Pseudomonadales	Pseudomonadaceae	Pseudomonas	0	0.000954376	0	0	0	0	0	0	0	0	0	0	0	0	0	0	0.000162942	0.0136339	0.00162942	0.000136339	1.62942e-05
SV227	Bacteria	Pseudomonadota	Gammaproteobacteria	Enterobacterales	Alteromonadaceae	Rheinheimera	0	0	0	0	0	0	0	0	0.000977654	0	0	0	0	0.00270019	0.00260708	0	0	0	0.0628492	0	0.000351088
SV228	Bacteria	Pseudomonadota	Gammaproteobacteria	Enterobacterales	Alteromonadaceae	Rheinheimera	0	0	0	0	0	0	0	0	0	0	0	0	0	0	0	0	0.0018622	0	0.018622	0	0.00018622
SV229	Bacteria	Pseudomonadota	Gammaproteobacteria	Pseudomonadales	Cellvibrionaceae	Cellvibrio	0	0	0	0	0	0	0	0	0	0	0	0	0	0	0.00274674	0	0	0	0.0274674	0	0.000274674
SV230	Bacteria	Pseudomonadota	Gammaproteobacteria	Pseudomonadales	Moraxellaceae	Acinetobacter	0	0	0	0	0	0	0	0	0	0	0	0	0	0.00563315	0	0	0	0	0.0563315	0	0.000563315
SV231	Bacteria	Pseudomonadota	Gammaproteobacteria	Pseudomonadales	Moraxellaceae	Acinetobacter	0	0.00314246	0	0	0	0	0	0	0	0	0	0	0	0	0	0	0	0.0448923	0	0.000448923	0
SV232	Bacteria	Pseudomonadota	Gammaproteobacteria	Pseudomonadales	Moraxellaceae	Acinetobacter	0.00118715	0	0	0	0	0	0	0	0	0	0	0	0	0	0.000512104	0	0.000721601	0.0169593	0.0123371	0.000169593	8.37162e-05
SV233	Bacteria	Pseudomonadota	Gammaproteobacteria	Pseudomonadales	Moraxellaceae	Acinetobacter	0	0	0.00160615	0	0	0	0	0	0	0	0	0	0	0	0	0.00100093	0	0.0229449	0.0100093	0.000229449	0.000100093
SV234	Bacteria	Pseudomonadota	Gammaproteobacteria	Pseudomonadales	Pseudomonadaceae	Pseudomonas	0	0	0	0	0	0	0	0	0	0	0	0.00225791	0	0	0	0	0	0	0.0225791	0	0.000225791
SV235	Bacteria	Pseudomonadota	Gammaproteobacteria	Pseudomonadales	Pseudomonadaceae	Pseudomonas	0	0	0	0	0.00183892	0	0	0	0	0	0	0.00137337	0	0	0.00339851	0	0	0.0262703	0.0477188	0.000262703	0.00035212
SV236	Bacteria	Pseudomonadota	Gammaproteobacteria	Pseudomonadales	Pseudomonadaceae	Pseudomonas	0	0	0	0	0.000325885	0	0	0	0	0	0	0	0	0	0.00123371	0	0	0.00465549	0.0123371	4.65549e-05	0.000123371
SV237	Bacteria	Pseudomonadota	Gammaproteobacteria	Pseudomonadales	Pseudomonadaceae	Pseudomonas	0	0	0	0	0	0.000372439	0	0	0	0	0.000465549	0	0	0	0	0.000139665	0	0.00532056	0.00605214	5.32056e-05	4.70949e-05
SV238	Bacteria	Pseudomonadota	Gammaproteobacteria	Pseudomonadales	Pseudomonadaceae	Pseudomonas	0	0	0	0	0	0	0.00100093	0.00686685	0	0	0	0	0	0.00395717	0	0	0.00148976	0.014299	0.123138	0.00014299	0.000744381
SV239	Bacteria	Pseudomonadota	Gammaproteobacteria	Pseudomonadales	Pseudomonadaceae	Pseudomonas	0	0	0	0	0	0	0	0	0	0	0	0	0	0.00193203	0	0	0	0	0.0193203	0	0.000193203
SV240	Bacteria	Pseudomonadota	Gammaproteobacteria	Pseudomonadales	Pseudomonadaceae	Pseudomonas	0	0	0	0	0.000325885	0	0.000372439	0	0	0	0	0	0	0	0.00456238	0	0	0.00997606	0.0456238	6.45952e-05	0.000456238
SV241	Bacteria	Pseudomonadota	Gammaproteobacteria	Pseudomonadales	Pseudomonadaceae	Pseudomonas	0	0	0	0	0.000418994	0	0	0	0	0	0	0.00293296	0	0	0.00151304	0	0	0.00598563	0.04446	5.98563e-05	0.000314728
SV242	Bacteria	Pseudomonadota	Gammaproteobacteria	Pseudomonadales	Pseudomonadaceae	Pseudomonas	0	0	0	0	0	0	0	0	0	0	0	0.000512104	0.0523976	0.000256052	0	0	0	0	0.531657	0	0.0052315
SV243	Bacteria	Pseudomonadota	Gammaproteobacteria	Pseudomonadales	Pseudomonadaceae	Pseudomonas	0	0	0	0	0	0	0	0	0	0	0	0	0	0	0.00242086	0	0	0	0.0242086	0	0.000242086
SV244	Bacteria	Pseudomonadota	Gammaproteobacteria	Pseudomonadales	Pseudomonadaceae	Pseudomonas	0	0	0	0	0	0	0.000605214	0	0	0	0	0.000931099	0	0	0	0	0	0.00864592	0.00931099	8.64592e-05	9.31099e-05
SV245	Bacteria	Pseudomonadota	Gammaproteobacteria	Pseudomonadales	Pseudomonadaceae	Pseudomonas	0	0.000162942	0.000116387	9.31099e-05	0.000302607	0	0	0	0.000162942	0.00239758	0.0596369	0	0	0	0.000744879	0	0	0.00964352	0.629423	4.23248e-05	0.00593175
SV246	Bacteria	Pseudomonadota	Gammaproteobacteria	Pseudomonadales	Pseudomonadaceae	Pseudomonas	0	0	0	0	0	0	0	0	0.00153631	0	0	0	0	0	0	0	0	0	0.0153631	0	0.000153631
SV247	Bacteria	Pseudomonadota	Gammaproteobacteria	Pseudomonadales	Pseudomonadaceae	Pseudomonas	0	0	0	0	0	0	0	0	0	0	0	0.00128026	0	0	0.000675047	0	0	0	0.0195531	0	0.000137939
SV248	Bacteria	Pseudomonadota	Gammaproteobacteria	Pseudomonadales	Pseudomonadaceae	Pseudomonas	0	0.00193203	0	0	0	0.000256052	0	0.00123371	0	6.98324e-05	0.000465549	0.000395717	0	0	0.00181564	0.000325885	0	0.0312583	0.0430633	0.000272307	0.000195748
SV249	Bacteria	Pseudomonadota	Gammaproteobacteria	Pseudomonadales	Pseudomonadaceae	Pseudomonas	0.000488827	0	0	0	0	0	0	0	0	0	0	0	0	0	0	0	0.000349162	0.00698324	0.00349162	6.98324e-05	3.49162e-05
SV250	Bacteria	Pseudomonadota	Gammaproteobacteria	Coxiellales	Coxiellaceae	Coxiella	0	0.00148976	0	0	0	0	0	0	0	0	0	0	0	0	0	0	0	0.0212823	0	0.000212823	0
SV251	Bacteria	Pseudomonadota	Gammaproteobacteria	Coxiellales	Coxiellaceae	Coxiella	0	0	0	0	0	0	0	0	0	0	0	0	0	0.00253724	0	0	0	0	0.0253724	0	0.000253724
SV252	Bacteria	Pseudomonadota	Alphaproteobacteria	Rickettsiales	Rickettsiaceae	Rickettsiaceae_Incertae_Sedis	0	0.000139665	0	0	0	0	0	0.00293296	0.00768156	0	0.00412011	0	4.65549e-05	0	0	0.00768156	0.000465549	0.00199521	0.229283	1.99521e-05	0.00100686
SV253	Bacteria	Pseudomonadota	Alphaproteobacteria	Azospirillales	Azospirillaceae	Azospirillum	0	0	0	0	0	0	0	0	0	0	0	0	0	0	0.000861266	0	0	0	0.00861266	0	8.61266e-05
SV254	Bacteria	Pseudomonadota	Alphaproteobacteria	Sphingomonadales	Sphingomonadaceae	Sphingomonas	0	0	0	0	0	0	0	0	0	0	0	0	0	0	0	0.00190875	0	0	0.0190875	0	0.000190875
SV255	Bacteria	Pseudomonadota	Alphaproteobacteria	Sphingomonadales	Sphingomonadaceae	Novosphingobium	0	0	0	0	0	0	0	0.00486499	0.000465549	9.31099e-05	0	0	0	0	0	0	0	0	0.0542365	0	0.000482493
SV256	Bacteria	Pseudomonadota	Alphaproteobacteria	Sphingomonadales	Sphingomonadaceae	Novosphingobium	0	0	0	0	0	0	0	0	0	0	0	0.00260708	0	0	0	0	0	0	0.0260708	0	0.000260708
SV257	Bacteria	Pseudomonadota	Alphaproteobacteria	Acetobacterales	Acetobacteraceae	NA	0	0	0	0	0	0	0	0	0	0	0	0.00158287	0	0	0	0	0	0	0.0158287	0	0.000158287
SV258	Bacteria	Pseudomonadota	Alphaproteobacteria	Acetobacterales	Acetobacteraceae	NA	0	0	0	0	0	0	0	0	0	0	0	0.00111732	0	0	0	0	0	0	0.0111732	0	0.000111732
SV259	Bacteria	Pseudomonadota	Alphaproteobacteria	Hyphomicrobiales	Hyphomicrobiaceae	Hyphomicrobium	0	0	0	0.00302607	0	0.00018622	0	0	0	0	0	0	0	0	0.000349162	0	0	0.0458899	0.00349162	0.000428665	3.49162e-05
SV260	Bacteria	Pseudomonadota	Alphaproteobacteria	Hyphomicrobiales	Hyphomicrobiaceae	Pedomicrobium	0	0	0	0	0	0	0	0.000442272	0	0	0.00018622	0	0	0.000698324	0	0	0	0	0.0132682	0	7.75954e-05
SV261	Bacteria	Pseudomonadota	Alphaproteobacteria	Hyphomicrobiales	Hyphomicrobiaceae	Hyphomicrobium	0	0	0	0	0	0	0	0	0	0	0	0	0	0.00116387	0	0	0	0	0.0116387	0	0.000116387
SV262	Bacteria	Pseudomonadota	Alphaproteobacteria	Hyphomicrobiales	Rhizobiaceae	NA	0.00833333	0	0	0	0	0	0	0	9.31099e-05	0	0	0	0	0	0	0	0	0.119048	0.000931099	0.00119048	9.31099e-06
SV263	Bacteria	Pseudomonadota	Alphaproteobacteria	Hyphomicrobiales	Rhizobiaceae	NA	0	0	0	0	4.65549e-05	0	0	0.00179236	0	0	0	0	0	0	0	0	0	0.00066507	0.0179236	6.6507e-06	0.000179236
SV264	Bacteria	Pseudomonadota	Alphaproteobacteria	Hyphomicrobiales	Rhizobiaceae	NA	0	0	0	0	0	0.00104749	0	0	0	0	0	0	0	0	0	0	0	0.0149641	0	0.000149641	0
SV265	Bacteria	Pseudomonadota	Alphaproteobacteria	Hyphomicrobiales	Rhizobiaceae	Brucella	0.00521415	0	0	0	0	0	0	0	0	0	0	0	0	0	0	0	0	0.0744879	0	0.000744879	0
SV266	Bacteria	Pseudomonadota	Alphaproteobacteria	Hyphomicrobiales	Xanthobacteraceae	Afipia	0.00253724	0	0	0	0	0	0	0	0	0	0	0	0	0	0	0	0	0.0362463	0	0.000362463	0
SV267	Bacteria	Pseudomonadota	Alphaproteobacteria	Hyphomicrobiales	Xanthobacteraceae	NA	0.00372439	0.000116387	0	0	0	0	9.31099e-05	0	0	0	4.65549e-05	0	0.000116387	0	0.000302607	0.00116387	0	0.0561985	0.0162942	0.000527405	0.000115296
SV268	Bacteria	Pseudomonadota	Alphaproteobacteria	Hyphomicrobiales	Rhizobiaceae	NA	0	0	0	0	0	0	0	0.00756518	0	0	0	0	0	0	0	0	0	0	0.0756518	0	0.000756518
SV269	Bacteria	Pseudomonadota	Alphaproteobacteria	Hyphomicrobiales	Rhizobiaceae	NA	0	0	0	0	0.000232775	0.00104749	0	0	0	0	0	0	0	0	9.31099e-05	0	0	0.0182894	0.000931099	0.000147782	9.31099e-06
SV270	Bacteria	Pseudomonadota	Alphaproteobacteria	Hyphomicrobiales	Rhizobiaceae	NA	0	0	0	0	0	0	0	0.00121043	0	0	0	0	0	0	0	0	0	0	0.0121043	0	0.000121043
SV271	Bacteria	Pseudomonadota	Alphaproteobacteria	Hyphomicrobiales	Rhizobiaceae	NA	0	0	0	0	0	0	0.00018622	0.00831006	0	0	0	0	0	0	0	0	0	0.00266028	0.0831006	2.66028e-05	0.000831006
SV272	Bacteria	Pseudomonadota	Alphaproteobacteria	Hyphomicrobiales	Rhizobiaceae	Rhizobium	0	0	0	0	0	0	0	0.00377095	0	0	0	0	0	0	0	0	0	0	0.0377095	0	0.000377095
SV273	Bacteria	Pseudomonadota	Alphaproteobacteria	Hyphomicrobiales	Hyphomicrobiales_Incertae_Sedis	Bauldia	0	0	0	0.00349162	0	0	0	0	0	0	0	0	0	0	0	0	0	0.0498803	0	0.000498803	0
SV274	Bacteria	Pseudomonadota	Alphaproteobacteria	Hyphomicrobiales	Xanthobacteraceae	Xanthobacter	0	0	0	0	0	0	0	0.00225791	0	0	0	0	0	0	0	0	0	0	0.0225791	0	0.000225791
SV275	Bacteria	Pseudomonadota	Alphaproteobacteria	Hyphomicrobiales	Xanthobacteraceae	Pseudorhodoplanes	0.00123371	0	0	0	0	0	0	0	0	0	0	0	0	0	0	0	0	0.0176244	0	0.000176244	0
SV276	Bacteria	Pseudomonadota	Alphaproteobacteria	Sneathiellales	Sneathiellaceae	Taonella	0	0	0	0	0	0	0	0	0	0	0	0	0	0	0	0	0.00109404	0	0.0109404	0	0.000109404
SV277	Bacteria	Pseudomonadota	Alphaproteobacteria	Hyphomicrobiales	Beijerinckiaceae	Methylobacterium	0.0113128	0	0	0	0	0	0	0	0	2.32775e-05	0	0	0	0	0	0	0	0.161612	0.000232775	0.00161612	2.32775e-06
SV278	Bacteria	Pseudomonadota	Alphaproteobacteria	Hyphomicrobiales	Hyphomicrobiales_Incertae_Sedis	Phreatobacter	0.0120112	0.00339851	0	0.000931099	0	0	0	0	0	4.65549e-05	0	4.65549e-05	0	0	0	0	0	0.23344	0.000931099	0.00167999	6.20732e-06
SV279	Bacteria	Pseudomonadota	Alphaproteobacteria	Hyphomicrobiales	Hyphomicrobiaceae	Hyphomicrobium	0	0	0	0.00146648	0	0	0	0	0	0	0	0	0	0	0	0	0	0.0209497	0	0.000209497	0
SV280	Bacteria	Pseudomonadota	Alphaproteobacteria	Hyphomicrobiales	Hyphomicrobiaceae	Hyphomicrobium	0	0	0	0	0	0	0	0.00146648	0	0	0	0	0	0	0	0	0	0	0.0146648	0	0.000146648
SV281	Bacteria	Pseudomonadota	Alphaproteobacteria	Hyphomicrobiales	Hyphomicrobiaceae	Hyphomicrobium	0.00277002	0.00283985	0	0.00232775	0	0	0	0	0.000302607	0	0	0	0	0	0	0	0	0.113395	0.00302607	0.000537971	3.02607e-05
SV282	Bacteria	Pseudomonadota	Alphaproteobacteria	Hyphomicrobiales	Beijerinckiaceae	Bosea	0	0	0	0	0	0	0	0.00160615	0	0	0	0	0	0	0	0	0	0	0.0160615	0	0.000160615
SV283	Bacteria	Pseudomonadota	Alphaproteobacteria	Hyphomicrobiales	Hyphomicrobiales_Incertae_Sedis	Phreatobacter	0	0	0	0	0	0	0	0	0	0	0	0.000628492	0	0	0	0.00102421	0	0	0.016527	0	0.00011406
SV284	Bacteria	Pseudomonadota	Alphaproteobacteria	Hyphomicrobiales	Hyphomicrobiaceae	NA	0	0	0	0	0	0	0	0	0	0.00146648	0	0	0	0	0	0	0	0	0.0146648	0	0.000146648
SV285	Bacteria	Pseudomonadota	Alphaproteobacteria	Hyphomicrobiales	Hyphomicrobiaceae	Hyphomicrobium	0	0	0	0	0	0	0	0	0.0021648	0	0	0	0	0	0	0	0	0	0.021648	0	0.00021648
SV286	Bacteria	Pseudomonadota	Alphaproteobacteria	Rhodospirillales	Rhodospirillaceae	Novispirillum	0	0	0	0	0	0	0	0	0	0	0	0	0.0014432	0	0.000139665	0	0	0	0.0158287	0	0.000143442
SV287	Bacteria	Pseudomonadota	Alphaproteobacteria	Hyphomicrobiales	Hyphomicrobiales_Incertae_Sedis	Phreatobacter	0	0	0	0.00102421	0	0	0	0	0	0	0	0	0	0	0	0	0	0.0146316	0	0.000146316	0
SV288	Bacteria	Pseudomonadota	Alphaproteobacteria	Hyphomicrobiales	Hyphomicrobiales_Incertae_Sedis	Phreatobacter	0	0	0	0.004027	0	0	0	0	0	0	0	0	0	0	0	0	0	0.0575286	0	0.000575286	0
SV289	Bacteria	Pseudomonadota	Alphaproteobacteria	Hyphomicrobiales	Rhizobiaceae	NA	0	0	0	0.0068203	0	0	0	0	0	0	0	0.00295624	0	0	0	0	0	0.0974328	0.0295624	0.000974328	0.000295624
SV290	Bacteria	Pseudomonadota	Alphaproteobacteria	Caulobacterales	Parvularculaceae	Amphiplicatus	0	0	0	0	0	0	0	0	0	0	0	0	0	0.00193203	0	0	0	0	0.0193203	0	0.000193203
SV291	Bacteria	Pseudomonadota	Alphaproteobacteria	Hyphomicrobiales	Xanthobacteraceae	Xanthobacteraceae_Incertae_Sedis	0	0	0	0	0	0	0	0	0.00249069	0	0	0	0	0	0	0	0	0	0.0249069	0	0.000249069
SV292	Bacteria	Pseudomonadota	Alphaproteobacteria	Hyphomicrobiales	Xanthobacteraceae	NA	0	0	0.00027933	0.00151304	0	0	0	0	0	0	0	0	0	0	0	0	0	0.0256052	0	0.00021316	0
SV293	Bacteria	Pseudomonadota	Gammaproteobacteria	Lysobacterales	Lysobacteraceae	Arenimonas	0	0	0	0	0	0	0	0	0.00293296	0	0	0	0	0	0	0	0	0	0.0293296	0	0.000293296
SV294	Bacteria	Pseudomonadota	Gammaproteobacteria	Pseudomonadales	Moraxellaceae	Acinetobacter	0	0	0.000325885	0	0	0	0	0	0	0	0	0.00218808	0	0	0	0	0.00018622	0.00465549	0.023743	4.65549e-05	0.000217528
SV295	Bacteria	Pseudomonadota	Gammaproteobacteria	Enterobacterales	Alteromonadaceae	Rheinheimera	0	0	0	0	0	0.000209497	0	0	0	0	0	0	0	0	0.0105447	0	0	0.00299282	0.105447	2.99282e-05	0.00105447
SV296	Bacteria	Pseudomonadota	Gammaproteobacteria	Enterobacterales	Alteromonadaceae	Rheinheimera	0	0	0	0	0	0	0	0	0	0	0	0	4.65549e-05	0.00218808	0.00297952	0	0	0	0.0521415	0	0.000348786
SV297	Bacteria	Pseudomonadota	Gammaproteobacteria	Enterobacterales	Alteromonadaceae	Rheinheimera	0	0	0	0	0	0	0	0	0	0	0	0	0	0	0.00260708	0	0	0	0.0260708	0	0.000260708
SV298	Bacteria	Pseudomonadota	Gammaproteobacteria	Lysobacterales	Lysobacteraceae	Arenimonas	0	0.000162942	0	0	0	0.00183892	0	0	0	0	0	0	0	0	0	0	0	0.028598	0	0.000259839	0
SV299	Bacteria	Pseudomonadota	Gammaproteobacteria	Lysobacterales	Lysobacteraceae	Lysobacter	0	0	0	0	0	0	0	0	0	0	0	0.00132682	0	0	0	0	0	0	0.0132682	0	0.000132682
SV300	Bacteria	Pseudomonadota	Gammaproteobacteria	Pseudomonadales	Moraxellaceae	Acinetobacter	0	0	0	0	0	0	0	0	0	0	0	0	0	0.00256052	0	0	0	0	0.0256052	0	0.000256052
SV301	Bacteria	Pseudomonadota	Gammaproteobacteria	Pseudomonadales	Moraxellaceae	Acinetobacter	0.000721601	0	0	0	0	0	0	0	0	0	0	0	0	0	0	0	0.00263035	0.0103086	0.0263035	0.000103086	0.000263035
SV302	Bacteria	Pseudomonadota	Gammaproteobacteria	Pseudomonadales	Moraxellaceae	Acinetobacter	0	0	0	0	0	0	0	0	0	0	0	0	0	0.00428305	0	0	0	0	0.0428305	0	0.000428305
SV303	Bacteria	Pseudomonadota	Gammaproteobacteria	Pseudomonadales	Moraxellaceae	Alkanindiges	0	0	0	0	0	0	0	0.0021648	0.00104749	0	0	0	0	0	0	0	0	0	0.0321229	0	0.000229776
SV304	Bacteria	Pseudomonadota	Gammaproteobacteria	Pseudomonadales	Moraxellaceae	Acinetobacter	0	0	0	0	0	0	0	0.00270019	0	0	0	0	0	0	0	0	0	0	0.0270019	0	0.000270019
SV305	Bacteria	Pseudomonadota	Alphaproteobacteria	Paracaedibacterales	Paracaedibacteraceae	Paracaedibacteraceae_Incertae_Sedis	0	0	0	0	0	0	0	0.00239758	0	0	0	0	0	0	0	0	0	0	0.0239758	0	0.000239758
SV306	Bacteria	Pseudomonadota	Alphaproteobacteria	Holosporales	Holosporaceae	Holosporaceae_Incertae_Sedis	0	0	0	0	0	0	0	0	0.00146648	0	0	0	0	0	0	0	0	0	0.0146648	0	0.000146648
SV307	Bacteria	Pseudomonadota	Alphaproteobacteria	Paracaedibacterales	Paracaedibacteraceae	Paracaedibacteraceae_Incertae_Sedis	0	0	0	0.000302607	0	0	0	0	0	0	0.00239758	0	0	0	0	0.00691341	0.00360801	0.00432296	0.12919	4.32296e-05	0.000744396
SV308	Bacteria	Pseudomonadota	Alphaproteobacteria	Paracaedibacterales	Paracaedibacteraceae	Paracaedibacteraceae_Incertae_Sedis	0	0	0	0	0	0	0	0.00679702	0.00225791	0	0.000814711	0	0	0	0	0.00884544	0.00565642	0	0.243715	0	0.00106875
SV309	Bacteria	Pseudomonadota	Alphaproteobacteria	NA	NA	NA	0	0	0	0	0	0	0	0.0124069	0.00244413	0	0.00379423	0	0.00027933	0	0	0.00449255	0.00463222	0	0.280493	0	0.00123533
SV310	Bacteria	Pseudomonadota	Alphaproteobacteria	Paracaedibacterales	Paracaedibacteraceae	Paracaedibacteraceae_Incertae_Sedis	0	0	0	0	0	0	0	0	0	0	0	0	0	0	0	0.00188547	0	0	0.0188547	0	0.000188547
SV311	Bacteria	Pseudomonadota	Alphaproteobacteria	Paracaedibacterales	Paracaedibacteraceae	Candidatus_Paracaedibacter	0	0	0	0	0	0	0	0.00118715	0	0	0	0	0	0	0	0	0	0	0.0118715	0	0.000118715
SV312	Bacteria	Bacillota	Clostridia	Lachnospirales	Lachnospiraceae	NA	0	0	0	0	0	0	0	0	0	0	0	0	0.00111732	0	0	0	0	0	0.0111732	0	0.000111732
SV313	Bacteria	Bacillota	Clostridia	Lachnospirales	Lachnospiraceae	NA	0	0	0	0	0	0	0	0	0	0	0	0	0.00549348	0	0	0	0	0	0.0549348	0	0.000549348
SV314	Bacteria	Bacillota	Clostridia	Lachnospirales	Lachnospiraceae	NA	0	0	0	0	0	0	0	0	0	0	0	0	0.00391061	0	0	0	0	0	0.0391061	0	0.000391061
SV315	Bacteria	Pseudomonadota	Alphaproteobacteria	Holosporales	Holosporaceae	Holosporaceae_Incertae_Sedis	0	0	0	0	4.65549e-05	0.000442272	0	0	0.00167598	0	0	9.31099e-05	0	4.65549e-05	0.00549348	0	0	0.00698324	0.0730912	6.24187e-05	0.000554334
SV316	Bacteria	Pseudomonadota	Alphaproteobacteria	Acetobacterales	Acetobacteraceae	NA	0	0	0	0	0	0	0	0	0.00228119	0	0	0	0	0.00190875	0	0	0	0	0.0418994	0	0.000280706
SV317	Bacteria	Pseudomonadota	Gammaproteobacteria	Legionellales	Legionellaceae	Legionella	0.00158287	0	0	0	0	0	0	0	0	0	0	0	0	0	0	0	0	0.0226124	0	0.000226124	0
SV318	Bacteria	Pseudomonadota	Gammaproteobacteria	Legionellales	Legionellaceae	Legionella	0	0	0	0	0	0	0	0.00903166	0	0	0	0	0	0	0	0	0	0	0.0903166	0	0.000903166
SV319	Bacteria	Pseudomonadota	Gammaproteobacteria	Legionellales	Legionellaceae	Legionella	0	0	0	0	0.00018622	0	0	0.0272579	0	0	0	0	0	0	0.00346834	0	0	0.00266028	0.307263	2.66028e-05	0.00270927
SV320	Bacteria	Pseudomonadota	Gammaproteobacteria	Legionellales	Legionellaceae	Legionella	0	0	0	0	0	0	0	0.0123371	0	0	0	0	0	0	0	0	0	0	0.123371	0	0.00123371
SV321	Bacteria	Pseudomonadota	Gammaproteobacteria	NA	NA	NA	0.00735568	0	0	0.000651769	0	0	0	0	0	0	2.32775e-05	0	0	0	0	0	0	0.114392	0.000232775	0.00103936	2.32775e-06
SV322	Bacteria	Pseudomonadota	Gammaproteobacteria	Rickettsiellales	Rickettsiellaceae	Rickettsiellaceae_Incertae_Sedis	0	0	0	0.00158287	0	0	0	0	0	0	0	0	0	0	0	0	0	0.0226124	0	0.000226124	0
SV323	Bacteria	Pseudomonadota	Gammaproteobacteria	Lysobacterales	Rhodanobacteraceae	Pseudolysobacter	0	0	0	0	0	0	0	0	0.00358473	0	0	0	0	0	0	0	0	0	0.0358473	0	0.000358473
SV324	Bacteria	Pseudomonadota	Gammaproteobacteria	Rickettsiellales	Rickettsiellaceae	Rickettsiellaceae_Incertae_Sedis	0	0.000977654	0	0	0	0	0	0	0	0	0	0	0	0	0	0	0	0.0139665	0	0.000139665	0
SV325	Bacteria	Pseudomonadota	Alphaproteobacteria	Acetobacterales	Acetobacteraceae	Acetobacter	0	0	0	0	0	0	0	0	0.00104749	0	0	0	0	0	0	0	0	0	0.0104749	0	0.000104749
SV326	Bacteria	Pseudomonadota	Gammaproteobacteria	Pseudomonadales	Moraxellaceae	Permianibacter	0	0	0	0	0	0	0	0.00148976	0	0	0	0	0	0	0	0	0	0	0.0148976	0	0.000148976
SV327	Bacteria	Pseudomonadota	Alphaproteobacteria	Hyphomicrobiales	Xanthobacteraceae	NA	0	0	0	0	0	0	0	0.000791434	0	0	0	0	0	0	0	0	0	0	0.00791434	0	7.91434e-05
SV328	Bacteria	Pseudomonadota	Alphaproteobacteria	Hyphomicrobiales	Xanthobacteraceae	Bradyrhizobium	0	0	0	0.00162942	0	0	0	0	0	0	0	0	0	0	0	0	0	0.0232775	0	0.000232775	0
SV329	Bacteria	Pseudomonadota	Alphaproteobacteria	Hyphomicrobiales	Xanthobacteraceae	NA	0	0	0	0	0	0	0	0	0	4.65549e-05	0	0	0	0	0.00218808	0	0	0	0.0223464	0	0.00021834
SV330	Bacteria	Pseudomonadota	Alphaproteobacteria	Hyphomicrobiales	Xanthobacteraceae	Bradyrhizobium	0	0	0	0	0	0	0	0	0	0	0	0.00148976	0	0	0	0	0	0	0.0148976	0	0.000148976
SV331	Bacteria	Pseudomonadota	Alphaproteobacteria	Hyphomicrobiales	Xanthobacteraceae	Bradyrhizobium	0	0	0	0	0	0	0	0	0	0	0	0.00214153	0	0.00204842	0	0	0	0	0.0418994	0	0.000279416
SV332	Bacteria	Pseudomonadota	Alphaproteobacteria	Reyranellales	Reyranellaceae	Reyranella	0	0	0	0	0	0	0	0.00128026	0	0	0	0	0	0	0	0	0	0	0.0128026	0	0.000128026
SV333	Bacteria	Pseudomonadota	Alphaproteobacteria	Reyranellales	Reyranellaceae	Reyranella	0	0	0	0	0	0	0	0	0	0	0	0	0	0.00512104	0	0.00342179	0	0	0.0854283	0	0.000583435
SV334	Bacteria	Pseudomonadota	Alphaproteobacteria	Reyranellales	Reyranellaceae	Reyranella	0	0.00128026	0	0	0	0	0	0.000442272	0	0.00018622	0	0	0	0	0	0	0	0.0182894	0.00628492	0.000182894	4.60413e-05
SV335	Bacteria	Pseudomonadota	Alphaproteobacteria	Reyranellales	Reyranellaceae	Reyranella	0	0	0	0.00109404	0	0	0	0	0	0	0	0	0	0	0	0	0	0.0156292	0	0.000156292	0
SV336	Bacteria	Pseudomonadota	Alphaproteobacteria	Reyranellales	Reyranellaceae	Reyranella	0	0	0	0.00218808	0	0	0	0	0	0	0	0	0	0	0	0	0	0.0312583	0	0.000312583	0
SV337	Bacteria	Pseudomonadota	Alphaproteobacteria	Reyranellales	Reyranellaceae	Reyranella	0	0	0	0	0	0	0	0.00249069	0	0	0	0	0	0	0	0	0	0	0.0249069	0	0.000249069
SV338	Bacteria	Pseudomonadota	Alphaproteobacteria	Reyranellales	Reyranellaceae	Reyranella	0	0	0	0.00335196	0	0.000349162	0	0	0	0	0	0	0	0.00398045	0	0	0	0.0528731	0.0398045	0.000473101	0.000398045
SV339	Bacteria	Pseudomonadota	Alphaproteobacteria	Reyranellales	Reyranellaceae	Reyranella	0	0.00416667	0	0.00118715	0	0	0	0	4.65549e-05	0	0	0	0	0	0	0	0	0.0764831	0.000465549	0.000591118	4.65549e-06
SV340	Bacteria	Pseudomonadota	Alphaproteobacteria	Reyranellales	Reyranellaceae	Reyranella	0	0	0	0.00111732	0	0	0	0	0	0	0	0	0	0	0	0	0	0.0159617	0	0.000159617	0
SV341	Bacteria	Pseudomonadota	Alphaproteobacteria	Alphaproteobacteria_Incertae_Sedis	Alphaproteobacteria_Incertae_Sedis	Alphaproteobacteria_Incertae_Sedis	0	0	0	0	0	0	0	0.00507449	0	0	0	0	0	0.00349162	0	0	0	0	0.0856611	0	0.000583133
SV342	Bacteria	Pseudomonadota	Alphaproteobacteria	Hyphomicrobiales	Beijerinckiaceae	Methylobacterium	0.00148976	0	0	0.00137337	0	0	0	0.00519088	0	0	0	0	0	0	0	0	2.32775e-05	0.0409018	0.0521415	0.000264325	0.000518834
SV343	Bacteria	Pseudomonadota	Gammaproteobacteria	Pseudomonadales	Moraxellaceae	Enhydrobacter	0.000372439	0	0	0	0	9.31099e-05	0	0	9.31099e-05	0.000302607	0	0.000209497	0	0	0	0	0.000232775	0.0066507	0.00837989	5.26485e-05	3.77258e-05
SV344	Bacteria	Pseudomonadota	Gammaproteobacteria	Gammaproteobacteria_Incertae_Sedis	Gammaproteobacteria_Incertae_Sedis	Gammaproteobacteria_Incertae_Sedis	0	0	0	0	0	0	0	0	0.0023743	0	6.98324e-05	0	0	0	0	0	0	0	0.0244413	0	0.000236756
SV345	Bacteria	Pseudomonadota	Gammaproteobacteria	Legionellales	Legionellaceae	Legionella	0	0	0	0	0	0	0	0	0	0	0	0	0	0	0	0.00214153	0	0	0.0214153	0	0.000214153
SV346	Bacteria	Pseudomonadota	Gammaproteobacteria	Legionellales	Legionellaceae	Legionella	0	0	0	0	0	0	0	0.000977654	0	0	0	0	0	0	0	0	0	0	0.00977654	0	9.77654e-05
SV347	Bacteria	Pseudomonadota	Gammaproteobacteria	Legionellales	Legionellaceae	Legionella	0.0117784	0	0	0	0	0.000209497	0	0	0.00188547	0	0	0	0	0	0	0	0	0.171256	0.0188547	0.0016779	0.000188547
SV348	Bacteria	Pseudomonadota	Gammaproteobacteria	Legionellales	Legionellaceae	Legionella	0	0	0	0.00018622	0	0	0	0	0	0	0	0	0	0	0	0.000744879	0	0.00266028	0.00744879	2.66028e-05	7.44879e-05
SV349	Bacteria	Pseudomonadota	Gammaproteobacteria	Legionellales	Legionellaceae	Legionella	0	0	0	0	0	0.000349162	0	0	0	0	0	0	0	0	0.000907821	0	0	0.00498803	0.00907821	4.98803e-05	9.07821e-05
SV350	Bacteria	Pseudomonadota	Gammaproteobacteria	Legionellales	Legionellaceae	Legionella	0	0	0	0	0	0	0.000372439	0.000605214	0	0	0	0	0	0	0.00151304	0	0	0.00532056	0.0211825	5.32056e-05	0.000156591
SV351	Bacteria	Pseudomonadota	Gammaproteobacteria	Pseudomonadales	Moraxellaceae	Acinetobacter	0	0.00542365	0	0	0	0.000372439	0	0.00363128	0	0	0	0.000116387	0	0.00125698	0.00137337	0	0.00167598	0.0828013	0.08054	0.000767734	0.000379885
SV352	Bacteria	Pseudomonadota	Gammaproteobacteria	Pseudomonadales	Moraxellaceae	Acinetobacter	0	0	0	0	0	0	0	0	0.00300279	0	0	0	0	0	0	0	0	0	0.0300279	0	0.000300279
SV353	Bacteria	Pseudomonadota	Gammaproteobacteria	Pseudomonadales	Moraxellaceae	Acinetobacter	0	0	0	0.000605214	0	0	0	0	0	0	0	0	0	0	0	0	0.00158287	0.00864592	0.0158287	8.64592e-05	0.000158287
SV354	Bacteria	Pseudomonadota	Gammaproteobacteria	Pseudomonadales	Moraxellaceae	Acinetobacter	0	0	0	0	9.31099e-05	0	0	0.00218808	0	0	0	0	0	0	0	0	0	0.00133014	0.0218808	1.33014e-05	0.000218808
SV355	Bacteria	Pseudomonadota	Gammaproteobacteria	Pseudomonadales	Moraxellaceae	Acinetobacter	0	0	0	0	0	0	0	0	0	0	0	0	0	0	0	0	0.00153631	0	0.0153631	0	0.000153631
SV356	Bacteria	Pseudomonadota	Gammaproteobacteria	Pseudomonadales	Moraxellaceae	Acinetobacter	0	0	0	0	0	0	0	0	0	0	0	0.00176909	0	0	0	0	0	0	0.0176909	0	0.000176909
SV357	Bacteria	Pseudomonadota	Alphaproteobacteria	Rhodobacterales	Paracoccaceae	Fuscovulum	0	0	0	0	0	0	0	0	0	0	0	0	0	0	0	0.00155959	0	0	0.0155959	0	0.000155959
SV358	Bacteria	Pseudomonadota	Alphaproteobacteria	Rhodobacterales	Paracoccaceae	Fuscovulum	0	0	0	0	0	0.000837989	0	0	0	0	0	0	0	0.000488827	0	0	0	0.0119713	0.00488827	0.000119713	4.88827e-05
SV359	Bacteria	Pseudomonadota	Alphaproteobacteria	Rhodobacterales	Paracoccaceae	NA	0.00623836	0.00102421	0	0	0	0.00479516	0	0	0	0	0	0	0	0	0	0	0	0.172253	0	0.00100226	0
SV360	Bacteria	Pseudomonadota	Alphaproteobacteria	Rhodobacterales	Paracoccaceae	NA	0.0134311	0	0	0	0.000232775	0	0	0	0	0	0	0	0	0	0	0	0	0.195198	0	0.00191347	0
SV361	Bacteria	Pseudomonadota	Alphaproteobacteria	Rhodobacterales	Paracoccaceae	NA	0	0	0	0	0	0	0	0.00162942	0	0	0	0	0	0	0	0	0	0	0.0162942	0	0.000162942
SV362	Bacteria	Pseudomonadota	Alphaproteobacteria	Rhodobacterales	Paracoccaceae	Fuscovulum	0	0	0	0.000535382	0	0.000884544	0	0	0	0	0	0	0	0.000256052	0	0	0	0.0202847	0.00256052	0.000136366	2.56052e-05
SV363	Bacteria	Pseudomonadota	Alphaproteobacteria	Rhodobacterales	Paracoccaceae	NA	0	0.0035149	9.31099e-05	0	0	0.000791434	0	0	0	0	0	0	0	0	0	0	0.000884544	0.0628492	0.00884544	0.000493398	8.84544e-05
SV364	Bacteria	Pseudomonadota	Alphaproteobacteria	Rhodobacterales	Paracoccaceae	NA	0	0	0	0.000931099	0	0	0	0	0	0	0	0	0	0	0	0	0	0.0133014	0	0.000133014	0
SV365	Bacteria	Pseudomonadota	Alphaproteobacteria	Rhodobacterales	Paracoccaceae	NA	0	0.00148976	0	0	0	0	0	0	0	0	0	0	0	0	0	0	0	0.0212823	0	0.000212823	0
SV366	Bacteria	Pseudomonadota	Alphaproteobacteria	Rhodobacterales	Paracoccaceae	NA	0	0.00027933	0	0	0	0.00155959	0	0	0	0	0	0	0	0	0.00169926	0	0	0.0262703	0.0169926	0.0002197	0.000169926
SV367	Bacteria	Pseudomonadota	Alphaproteobacteria	Rhodobacterales	Paracoccaceae	NA	0	0	0	0	0	0	0	0	0.00221136	0	0	0	0	0	0	0	0	0	0.0221136	0	0.000221136
SV368	Bacteria	Pseudomonadota	Alphaproteobacteria	Rhodobacterales	Paracoccaceae	Defluviimonas	0	0.00128026	0	0	0	0	0	0	0	0	0	0	0	0.00160615	0	0	0	0.0182894	0.0160615	0.000182894	0.000160615
SV369	Bacteria	Pseudomonadota	Alphaproteobacteria	Rhodobacterales	Paracoccaceae	Paracoccus	0	0	0.00332868	0	0	0.00167598	0	0	0	0	0	0	0	0	0	0	0	0.0714951	0	0.000495478	0
SV370	Bacteria	Pseudomonadota	Alphaproteobacteria	Rhodobacterales	Paracoccaceae	NA	0	0	0	0	0	0	0	0	0	0	0	0.0018622	0	0	0	0	0	0	0.018622	0	0.00018622
SV371	Bacteria	Pseudomonadota	Alphaproteobacteria	Rhodobacterales	Paracoccaceae	Paracoccus	0	0	0	0	0	0	0	0.00388734	0	0	0	0	0	0	0	0	0	0	0.0388734	0	0.000388734
SV372	Bacteria	Pseudomonadota	Alphaproteobacteria	Rhodobacterales	Paracoccaceae	NA	0	0	0	0	0	0	0	0.0042365	0	0	0	0.00202514	0	0	0	0	0	0	0.0626164	0	0.000448805
SV373	Bacteria	Bacillota	Negativicutes	Veillonellales-Selenomonadales	NA	NA	0	0	0	0	0	0	0	0	0	0	0	0	0.00263035	0	0	0	0	0	0.0263035	0	0.000263035
SV374	Bacteria	Pseudomonadota	Gammaproteobacteria	Enterobacterales	Morganellaceae	Morganellaceae_Incertae_Sedis	0.000558659	0.138291	0.000535382	0.000558659	0	0	0	0.0862197	0.0287011	0	0.000721601	0	0	0	0.0016527	0.00158287	0	1.9992	1.18878	0.0197168	0.00872427
SV375	Bacteria	Pseudomonadota	Gammaproteobacteria	Enterobacterales	Morganellaceae	Morganellaceae_Incertae_Sedis	0	0	0	0	0	0	0	0.00107076	0	0	0	0	0	0	0	0	0	0	0.0107076	0	0.000107076
SV376	Bacteria	Pseudomonadota	Gammaproteobacteria	Enterobacterales	Morganellaceae	Morganellaceae_Incertae_Sedis	0	0	0	0	0	0	0	0.00146648	0	0	0	0	0	0	0	0	0	0	0.0146648	0	0.000146648
SV377	Bacteria	Pseudomonadota	Gammaproteobacteria	Enterobacterales	Morganellaceae	NA	0.0016527	0.774115	0.00202514	0.00507449	0.00193203	0.00104749	0.000256052	0.425791	0.112709	0.00128026	0.00153631	6.98324e-05	4.65549e-05	0.00118715	0.00572626	0.0145019	0.000162942	11.23	5.63012	0.110304	0.0424986
SV378	Bacteria	Pseudomonadota	Gammaproteobacteria	Enterobacterales	NA	NA	0	0	0	0	0	0	0	0	0.000837989	0	0	0	0	0	0	0	0	0	0.00837989	0	8.37989e-05
SV379	Bacteria	Pseudomonadota	Gammaproteobacteria	Enterobacterales	NA	NA	0	0	0	0	0	0	0	0.00349162	0	0	0	0	0	0	0	0	0	0	0.0349162	0	0.000349162
SV380	Bacteria	Pseudomonadota	Gammaproteobacteria	Enterobacterales	Morganellaceae	NA	0	0.00195531	0	0	0	0	0	0	0	0	0	0	0	0	0	0	0	0.027933	0	0.00027933	0
SV381	Bacteria	Actinomycetota	Acidimicrobiia	Microtrichales	Microtrichales_Incertae_Sedis	Microtrichales_Incertae_Sedis	0	0	0	0	0	0	0	0	0	2.32775e-05	0	0	0	0.00453911	0.000232775	0	0	0	0.0479516	0	0.00045165
SV382	Bacteria	Pseudomonadota	Alphaproteobacteria	Hyphomicrobiales	A0839	A0839_Incertae_Sedis	0.000931099	0	0	4.65549e-05	0	9.31099e-05	0	0	0	0	0	0	0	0	0	0	0	0.0152966	0	0.000130383	0
SV383	Bacteria	Pseudomonadota	Alphaproteobacteria	Caulobacterales	Caulobacteraceae	Brevundimonas	0	0	0	0	0	0	0	0.00104749	0.000768156	0	0	0	0	0	0	0.00118715	0	0	0.0300279	0	0.000156167
SV384	Bacteria	Pseudomonadota	Alphaproteobacteria	Caulobacterales	Caulobacteraceae	Caulobacter	0	0	0	0	0	0	0	0.000814711	0	0	0	0	0	0	0	0	0	0	0.00814711	0	8.14711e-05
SV385	Bacteria	Pseudomonadota	Alphaproteobacteria	Caulobacterales	Caulobacteraceae	Brevundimonas	0	0	0	0	0	0	0	0	0	0	0	0	0	0	0	0.000837989	0	0	0.00837989	0	8.37989e-05
SV386	Bacteria	Myxococcota	Polyangiia	Polyangiales	BIrii41	BIrii41_Incertae_Sedis	0	0	0	0	0	0	0	0	0.00230447	0	0	0	0	0	0	0	0	0	0.0230447	0	0.000230447
SV387	Bacteria	Actinomycetota	Thermoleophilia	Gaiellales	Gaiellaceae	Gaiella	0	0	0	0	0	0	0	0	0	0	0	0	0	0.00316574	0	0	0	0	0.0316574	0	0.000316574
SV388	Bacteria	MBNT15	MBNT15_Incertae_Sedis	MBNT15_Incertae_Sedis	MBNT15_Incertae_Sedis	MBNT15_Incertae_Sedis	0	0	0	0	0	0	0.000232775	0	0	0	0	0	0	0.00917132	0	0.000884544	0	0.00332535	0.100559	3.32535e-05	0.000911553
SV389	Bacteria	Actinomycetota	Coriobacteriia	Coriobacteriales	Coriobacteriaceae	Collinsella	0	0	0.00225791	0	0	0	0	0	0	0	0	0.000675047	0	0	0	0	0	0.0322559	0.00675047	0.000322559	6.75047e-05
SV390	Bacteria	Pseudomonadota	Gammaproteobacteria	Burkholderiales	Chitinibacteraceae	Chitinibacter	0	0	0	0	0.000349162	0	0.00218808	0	0	0	0	0	0	0	0.00256052	0	0	0.0362463	0.0256052	0.000308219	0.000256052
SV391	Bacteria	Pseudomonadota	Alphaproteobacteria	NA	NA	NA	0.00304935	0	0	0.00249069	0	0.000116387	0	0	0.000628492	0	0	0	0	0	0	0	0	0.0808061	0.00628492	0.000510482	6.28492e-05
SV392	Bacteria	Pseudomonadota	Gammaproteobacteria	Burkholderiales	Comamonadaceae	Thiomonas	0	0	0	0	0	0	0	0	0	6.98324e-05	0.000721601	0.00535382	0	0	0.000116387	0	0	0	0.0626164	0	0.000530007
SV393	Bacteria	Pseudomonadota	Gammaproteobacteria	Burkholderiales	Chitinibacteraceae	Chitinilyticum	0	0	0	0	0.000651769	0.000535382	0.000651769	0	0	0.000209497	0	0	0	0	0.00211825	0	0	0.0262703	0.0232775	0.000124704	0.000210529
SV394	Bacteria	Pseudomonadota	Alphaproteobacteria	Hyphomicrobiales	Hyphomicrobiales_Incertae_Sedis	Hyphomicrobiales_Incertae_Sedis	0.00239758	0	0	0	0	0	0	0	0	0	0	0	0	0.000465549	0	0	0	0.0342511	0.00465549	0.000342511	4.65549e-05
SV395	Bacteria	Pseudomonadota	Alphaproteobacteria	Hyphomicrobiales	Hyphomicrobiales_Incertae_Sedis	Nordella	0	0	0	0.0021648	0	0.000349162	0	0	0	0.000209497	0	0.00414339	0	0	0	0	0	0.0359138	0.0435289	0.000304937	0.000412537
SV396	Bacteria	Pseudomonadota	Alphaproteobacteria	Hyphomicrobiales	Hyphomicrobiales_Incertae_Sedis	Hyphomicrobiales_Incertae_Sedis	0	0	0	0	0	0	0	0.00116387	0	0	0	0	0	0.00323557	0	0	0	0	0.0439944	0	0.000331461
SV397	Bacteria	Pseudomonadota	Alphaproteobacteria	Hyphomicrobiales	Hyphomicrobiales_Incertae_Sedis	Hyphomicrobiales_Incertae_Sedis	0	0	0	0	0	0	0	0	0	0	0	0.000744879	0	0	0	0	0	0	0.00744879	0	7.44879e-05
SV398	Bacteria	Pseudomonadota	Alphaproteobacteria	Hyphomicrobiales	Hyphomicrobiales_Incertae_Sedis	Hyphomicrobiales_Incertae_Sedis	0	0	0	0	0	0	0	0.00277002	0	0	0	0	0	0	0	0	0	0	0.0277002	0	0.000277002
SV399	Bacteria	Pseudomonadota	Alphaproteobacteria	Hyphomicrobiales	Hyphomicrobiaceae	Hyphomicrobium	0	0	0	0	4.65549e-05	0	0	0	0	0	0	0	0	0	0.00223464	0	0	0.00066507	0.0223464	6.6507e-06	0.000223464
SV400	Bacteria	Dadabacteria	Dadabacteriia	Dadabacteriales	Dadabacteriales_Incertae_Sedis	CSP1-2	0	0	0	0.00689013	9.31099e-05	9.31099e-05	0	4.65549e-05	0	0	0	0	0	0	0	0	0	0.101091	0.000465549	0.000980011	4.65549e-06
SV401	Bacteria	Cyanobacteriota	Vampirivibrionia	Obscuribacterales	Obscuribacteraceae	Obscuribacteraceae_Incertae_Sedis	0	0	0	0.00435289	0	0	0	0	0	0	0	0	0	0.00141993	0	0	0	0.0621841	0.0141993	0.000621841	0.000141993
SV402	Bacteria	Cyanobacteriota	Vampirivibrionia	Obscuribacterales	Obscuribacteraceae	Obscuribacteraceae_Incertae_Sedis	0	0	0	0	0	0	0.00125698	0	0	0	0	0	0	0	0	0	0	0.0179569	0	0.000179569	0
SV403	Bacteria	Cyanobacteriota	Vampirivibrionia	Obscuribacterales	Obscuribacteraceae	Obscuribacteraceae_Incertae_Sedis	0	0	0	0	0	0	0	0	0.000698324	0	0	0	0	0	0	0.000395717	0	0	0.0109404	0	7.63439e-05
SV404	Bacteria	Cyanobacteriota	Vampirivibrionia	Obscuribacterales	Obscuribacteraceae	Obscuribacteraceae_Incertae_Sedis	0	0	0	0	0	0	0	0	0	0	0	0	0	0.00679702	0	0.00293296	0	0	0.0972998	0	0.00070973
SV405	Bacteria	Cyanobacteriota	Cyanobacteriia	Cyanobacteriales	NA	NA	0	0	0	0.00540037	0	0	0	0	0	0	0	0	0	0.00135009	0	0	0	0.0771482	0.0135009	0.000771482	0.000135009
SV406	Bacteria	Cyanobacteriota	Cyanobacteriia	Cyanobacteriales	NA	NA	0	0.00242086	0	0.00174581	0	0	0	0	0	0.000139665	0	0	0	0	0	0	0	0.0595238	0.00139665	0.00039122	1.39665e-05
SV407	Bacteria	Dependentiae	Babeliae	Babeliales	Babeliales_Incertae_Sedis	Babeliales_Incertae_Sedis	0	0	0	0	0	0	0	0	0	0.000209497	0	0.000837989	0	0	6.98324e-05	0	0	0	0.0111732	0	8.341e-05
SV408	Bacteria	Acidobacteriota	Blastocatellia	2024-11-01	11-24_Incertae_Sedis	11-24_Incertae_Sedis	0	0	0	0	0	0	0	0	0	0	0	0	0	9.31099e-05	0.00141993	0.00174581	0	0	0.0325885	0	0.0002111
SV409	Bacteria	Actinomycetota	Coriobacteriia	Coriobacteriales	Coriobacteriales_Incertae_Sedis	Coriobacteriales_Incertae_Sedis	0	0	0.00256052	0	0	0	0	0	0	0	0	0	0	0	0	0	0	0.0365789	0	0.000365789	0
SV410	Bacteria	Pseudomonadota	Gammaproteobacteria	Burkholderiales	Comamonadaceae	Ideonella	0	0	0	0	0	0	0	0	0.0011406	0	0	0	0	0	0	0	0	0	0.011406	0	0.00011406
SV411	Bacteria	Pseudomonadota	Gammaproteobacteria	Burkholderiales	Comamonadaceae	NA	0	0	0	0	0	0	0	0	0	0	0	0	0	0	0.00181564	0	0	0	0.0181564	0	0.000181564
SV412	Bacteria	Pseudomonadota	Gammaproteobacteria	Burkholderiales	Comamonadaceae	Inhella	0	0	0	0	0	0	0	0	0	0	0	0.00316574	0	0	0	0	0	0	0.0316574	0	0.000316574
SV413	Bacteria	Pseudomonadota	Gammaproteobacteria	Burkholderiales	Comamonadaceae	Delftia	0	0	0	0	0	0	0	0.00251397	0	0	0	0.004027	0	0.00384078	0.000139665	0.00195531	0.000977654	0	0.134544	0	0.000516235
SV414	Bacteria	Pseudomonadota	Gammaproteobacteria	Burkholderiales	Comamonadaceae	Delftia	0	0	0	0	0	0	0	0	0	0	0	0.00197858	0	0.000442272	0	0	0	0	0.0242086	0	0.000197887
SV415	Bacteria	Pseudomonadota	Gammaproteobacteria	Burkholderiales	Comamonadaceae	Delftia	9.31099e-05	0.000256052	0	0.000791434	0	0	0	0	0	0.000302607	0.000744879	9.31099e-05	0.000232775	0	0.000651769	0.000395717	9.31099e-05	0.0162942	0.0251397	0.000110706	8.61092e-05
SV416	Bacteria	Pseudomonadota	Gammaproteobacteria	Burkholderiales	Comamonadaceae	NA	0	0	0	0	0	0	0	0	0	0	0	0	0	0	0.00179236	0	0	0	0.0179236	0	0.000179236
SV417	Bacteria	Pseudomonadota	Gammaproteobacteria	Burkholderiales	Burkholderiaceae	Ralstonia	0	0	0	0	0	0	0	0	0	0	0	0	0	0.00460894	0	0	0	0	0.0460894	0	0.000460894
SV418	Bacteria	Pseudomonadota	Gammaproteobacteria	Burkholderiales	Rhodocyclaceae	NA	0	0	0	0	0.000139665	0	9.31099e-05	0	0.000256052	0.000651769	0	4.65549e-05	0.000162942	0.00256052	0.0795158	0	0	0.00332535	0.831937	2.20579e-05	0.00791463
SV419	Bacteria	Pseudomonadota	Gammaproteobacteria	Burkholderiales	Rhodocyclaceae	NA	0	0	0	0	0	0	0	0	0	0	0	0	0	0	0.00267691	0	0	0	0.0267691	0	0.000267691
SV420	Bacteria	Pseudomonadota	Gammaproteobacteria	Burkholderiales	Chromobacteriaceae	Crenobacter	0.00512104	0	0	0.00274674	0	0	0	0	0	0.000372439	0	0	0.00235102	0	0	0	0	0.112397	0.0272346	0.000770382	0.000233911
SV421	Bacteria	Pseudomonadota	Gammaproteobacteria	Burkholderiales	Comamonadaceae	Acidovorax	0	0	0	0	0	0	0	0	0	0	0	0.0027933	0	0	0	0	0	0	0.027933	0	0.00027933
SV422	Bacteria	Pseudomonadota	Gammaproteobacteria	Burkholderiales	Comamonadaceae	Curvibacter	0	0	0	0	0	0	0	0.00225791	0	0	0	0	0	0	0	0	0.000861266	0	0.0311918	0	0.000232547
SV423	Bacteria	Pseudomonadota	Gammaproteobacteria	Burkholderiales	Comamonadaceae	NA	0	0	0	0	0	0	0	0	0	0	0	0	0	0.00123371	0	0	0	0	0.0123371	0	0.000123371
SV424	Bacteria	Pseudomonadota	Gammaproteobacteria	Burkholderiales	Chromobacteriaceae	Vogesella	0	0	0	0	0.000605214	0	6.98324e-05	0	0	0.000512104	0.000651769	0.000139665	0.00027933	0.000931099	0.0849162	0	9.31099e-05	0.00964352	0.875233	8.53651e-05	0.00846325
SV425	Bacteria	Pseudomonadota	Gammaproteobacteria	Burkholderiales	Chromobacteriaceae	Vogesella	0	0	0	0	0	0.000558659	0	0	0	0	0	0.00293296	0.00018622	0	0.0390596	0	0	0.00798085	0.421788	7.98085e-05	0.00388213
SV426	Bacteria	Pseudomonadota	Gammaproteobacteria	Burkholderiales	Chromobacteriaceae	Vogesella	0	0	0	0	0	0.000465549	0	0	0	0	0	0	0	0	0.0544926	0.000139665	0	0.0066507	0.546322	6.6507e-05	0.00544772
SV427	Bacteria	Pseudomonadota	Gammaproteobacteria	Burkholderiales	Oxalobacteraceae	Massilia	0	0	0.00128026	0	0	0	0	0	0	0	0	0	0	0	0	0	0	0.0182894	0	0.000182894	0
SV428	Bacteria	Pseudomonadota	Gammaproteobacteria	Burkholderiales	Oxalobacteraceae	Massilia	0.00181564	0	0	0	0	0	0	0	0	0	0	0	0	0	0	0	0	0.0259377	0	0.000259377	0
SV429	Bacteria	Pseudomonadota	Gammaproteobacteria	Burkholderiales	Oxalobacteraceae	Massilia	0	0.00027933	0	0	0	0	0	0	0	0	0.000395717	0	0	0	0	0.00151304	0	0.00399042	0.0190875	3.99042e-05	0.000152079
SV430	Bacteria	Pseudomonadota	Gammaproteobacteria	Burkholderiales	Comamonadaceae	NA	0	0	0	0	0	0	0	0.00118715	0	0	0	0	0	0	0.000372439	0	0	0	0.0155959	0	0.000120407
SV431	Bacteria	Pseudomonadota	Gammaproteobacteria	Burkholderiales	Comamonadaceae	NA	0	0	0	0	0	0	0.000814711	0.0128026	0.000512104	2.32775e-05	0.000512104	0.000256052	0	0.00132682	0.00349162	0.0014432	0	0.0116387	0.203678	0.000116387	0.00124297
SV432	Bacteria	Pseudomonadota	Gammaproteobacteria	Burkholderiales	Comamonadaceae	Aquabacterium	0	0	0.00246741	0	0.000325885	0	0.000651769	0	0	0	0.00232775	0.000977654	0	0.00270019	0.00128026	0	0	0.0492152	0.0728585	0.000342388	0.000333265
SV433	Bacteria	Pseudomonadota	Gammaproteobacteria	Burkholderiales	Comamonadaceae	Aquabacterium	0	0	0	0	0	0	0	0	0	0	0	0	0	0	0	0	0.00393389	0	0.0393389	0	0.000393389
SV434	Bacteria	Pseudomonadota	Gammaproteobacteria	Burkholderiales	Comamonadaceae	Aquabacterium	0	0	0.00414339	0	0	0	0	0	0	0	0.000465549	0.00179236	0	0	0	0	0	0.0591913	0.0225791	0.000591913	0.000180108
SV435	Bacteria	Pseudomonadota	Gammaproteobacteria	Burkholderiales	Comamonadaceae	NA	0	0	0	0	0	0	0	0.0030959	0	0	0	0	0	0	0	0	0	0	0.030959	0	0.00030959
SV436	Bacteria	Pseudomonadota	Gammaproteobacteria	Burkholderiales	Comamonadaceae	NA	0	0	0	0	0	0	0	0	0	0	0	0	0	0	0	0	0.00125698	0	0.0125698	0	0.000125698
SV437	Bacteria	Pseudomonadota	Gammaproteobacteria	Burkholderiales	Comamonadaceae	NA	0	0	0	0	0	0	0	0	0	0	0	0.0198557	0	0	0	0	0	0	0.198557	0	0.00198557
SV438	Bacteria	Pseudomonadota	Gammaproteobacteria	Burkholderiales	Comamonadaceae	Rhodoferax	0	0	0	0	0	0	0	0	0	0	0	0	0	0	0.0030959	0	0	0	0.030959	0	0.00030959
SV439	Bacteria	Pseudomonadota	Gammaproteobacteria	Burkholderiales	Comamonadaceae	Rhodoferax	0	0	0	0	0	0	0	0	0	0	0	0.015014	0	0	0	0	0	0	0.15014	0	0.0015014
SV440	Bacteria	Pseudomonadota	Gammaproteobacteria	Burkholderiales	Comamonadaceae	Curvibacter	0	0	0	0	0	0	0	0	0	0	0	0	0	0.00360801	0	0	0	0	0.0360801	0	0.000360801
SV441	Bacteria	Pseudomonadota	Gammaproteobacteria	Burkholderiales	Comamonadaceae	Sphaerotilus	0	9.31099e-05	0	0	0.00018622	4.65549e-05	0	0.0133845	0.0211127	0.0248371	0.000721601	0.0512803	0.000256052	0.00821695	0.00751862	0.000581937	0.00253724	0.00465549	1.30447	2.68785e-05	0.00505657
SV442	Bacteria	Pseudomonadota	Gammaproteobacteria	Burkholderiales	Comamonadaceae	Sphaerotilus	0	0	0	0	0	0	0	0	0	0.00695996	0	0	0	0.000837989	0	0	0.0021648	0	0.0996276	0	0.000698443
SV443	Bacteria	Pseudomonadota	Gammaproteobacteria	Burkholderiales	TRA3-20	TRA3-20_Incertae_Sedis	0	0	0	0	0	0	0	0	0	0	0	0	0	0	0.00125698	6.98324e-05	0	0	0.0132682	0	0.000125115
SV444	Bacteria	Pseudomonadota	Gammaproteobacteria	Burkholderiales	Comamonadaceae	NA	0	0	0	0	0	0	0	0	0	0	0	0	0	0	0.00102421	0	0	0	0.0102421	0	0.000102421
SV445	Bacteria	Pseudomonadota	Gammaproteobacteria	Burkholderiales	Comamonadaceae	Acidovorax	0	0	0	0	2.32775e-05	0.000814711	0.000162942	0	0	0	0	0.0244879	0	0.000418994	0.00293296	0	0.000651769	0.014299	0.284916	0.000114197	0.00242139
SV446	Bacteria	Pseudomonadota	Gammaproteobacteria	Burkholderiales	Comamonadaceae	Acidovorax	0	0	0	0	0	0	0	0	0	0	0	0	0	0	0.00128026	0	0	0	0.0128026	0	0.000128026
SV447	Bacteria	Pseudomonadota	Gammaproteobacteria	Burkholderiales	Comamonadaceae	NA	0	0	0	0	0	0	0	0	0	0	0	0	0	0	0.0011406	0	0	0	0.011406	0	0.00011406
SV448	Bacteria	Pseudomonadota	Gammaproteobacteria	Burkholderiales	Comamonadaceae	Acidovorax	0	0	0	0	4.65549e-05	6.98324e-05	2.32775e-05	0	0.00246741	0	0	0.0462058	0	0	0.00172253	0	0.00379423	0.00199521	0.541899	1.06895e-05	0.00455189
SV449	Bacteria	Pseudomonadota	Gammaproteobacteria	Burkholderiales	Comamonadaceae	Curvibacter	0	0	0	0	0	0	0	0	0	0	0	0.00314246	0	0	0.000931099	0	0	0	0.0407356	0	0.000317676
SV450	Bacteria	Pseudomonadota	Gammaproteobacteria	Burkholderiales	Sutterellaceae	Sutterellaceae_Incertae_Sedis	0	0	0	0	0	0	0	0	0	0	0	0	0	0.00160615	0	0	0	0	0.0160615	0	0.000160615
SV451	Bacteria	Pseudomonadota	Gammaproteobacteria	Burkholderiales	Comamonadaceae	NA	0.00260708	0	0	0	0	0	0	0	0	0	0	0	0	0	0	0	0	0.0372439	0	0.000372439	0
SV452	Bacteria	Pseudomonadota	Gammaproteobacteria	Burkholderiales	Comamonadaceae	NA	0	0	0	0	0	0	0	0.000256052	0.00221136	0	0	0.00132682	0	0	0	0	0.000256052	0	0.0405028	0	0.000239007
SV453	Bacteria	Pseudomonadota	Gammaproteobacteria	Burkholderiales	Comamonadaceae	Methylibium	0	0	0	0	0	0	0	0.0011406	0	0	0	0	0	0	0.00232775	0	0	0	0.0346834	0	0.000247575
SV454	Bacteria	Pseudomonadota	Gammaproteobacteria	Burkholderiales	NA	NA	0	0	0	0.0213222	0.00018622	0	0	0	0	9.31099e-05	0	0	0	0.00556331	0	0	0	0.307263	0.0565642	0.0030417	0.000555374
SV455	Bacteria	Pseudomonadota	Gammaproteobacteria	Burkholderiales	NA	NA	0.00176909	0	0.00304935	0.00498138	0	0	0	0	0	0	0	0	0	0	0	0	0	0.139997	0	0.000748377	0
SV456	Bacteria	Pseudomonadota	Gammaproteobacteria	Burkholderiales	Chromobacteriaceae	Aquitalea	0	0	0	0	0	0	0	0	0	0	0	0	0	0	0	0.000581937	0.000954376	0	0.0153631	0	0.000106116
SV457	Bacteria	Pseudomonadota	Gammaproteobacteria	Burkholderiales	Comamonadaceae	NA	0	0	0	0	0	0	0	0	0	0	0	0.00123371	0	0	0	0	0	0	0.0123371	0	0.000123371
SV458	Bacteria	Pseudomonadota	Gammaproteobacteria	Burkholderiales	Comamonadaceae	NA	0.000372439	0	0	0	0	0	0	0.00432961	0	0	0	0.00393389	0	0	0	0	0.00228119	0.00532056	0.105447	5.32056e-05	0.000560811
SV459	Bacteria	Pseudomonadota	Gammaproteobacteria	Burkholderiales	Comamonadaceae	NA	0.00135009	0.00542365	0.00139665	0.00100093	0.00018622	0.00146648	4.65549e-05	0.00612197	0.453887	0.0137104	0.207588	0.143855	0.0339385	0.0147114	0.00528399	0.00176909	0.645182	0.155294	15.2605	0.000681338	0.071087
SV460	Bacteria	Pseudomonadota	Gammaproteobacteria	Burkholderiales	Comamonadaceae	NA	0	0	0	0	0	0	0	0	0	0	0	0	0	0	0	0	0.000744879	0	0.00744879	0	7.44879e-05
SV461	Bacteria	Pseudomonadota	Gammaproteobacteria	Burkholderiales	Comamonadaceae	NA	0	0	0	0	0	0	0	0	0.000675047	0	0	0	0	0	0	0	0.000698324	0	0.0137337	0	9.15745e-05
SV462	Bacteria	Pseudomonadota	Gammaproteobacteria	Burkholderiales	Comamonadaceae	Aquabacterium	0	0	0	0	0	0	0	0	0	0	0	0	0	0	0.00100093	0	0	0	0.0100093	0	0.000100093
SV463	Bacteria	Pseudomonadota	Gammaproteobacteria	Burkholderiales	Alcaligenaceae	Achromobacter	0	0	0	2.32775e-05	0	0	0	0.00484171	0	0	0	0	0	0	4.65549e-05	0	0	0.000332535	0.0488827	3.32535e-06	0.000483676
SV464	Bacteria	Pseudomonadota	Gammaproteobacteria	Burkholderiales	Comamonadaceae	Rubrivivax	0	0	0	0	0	0	0	0	0	0	0	0	0	0	0.00179236	0	0	0	0.0179236	0	0.000179236
SV465	Bacteria	Pseudomonadota	Gammaproteobacteria	Burkholderiales	Neisseriaceae	Neisseriaceae_Incertae_Sedis	0	0	0.00263035	0	0	0	0	0	0	0	0	0	0	0	0	0	0	0.0375765	0	0.000375765	0
SV466	Bacteria	Pseudomonadota	Gammaproteobacteria	Burkholderiales	Neisseriaceae	Neisseriaceae_Incertae_Sedis	0.000139665	0	0	0	0	0	0.000139665	0	2.32775e-05	6.98324e-05	0.0378026	0.0245112	0	0	0	0	0	0.00399042	0.624069	2.57581e-05	0.00426924
SV467	Bacteria	Pseudomonadota	Gammaproteobacteria	Burkholderiales	Oxalobacteraceae	Undibacterium	4.65549e-05	0	0.00225791	0	0	0.00409683	0	0	0.008054	0.000139665	0	0.000558659	0.000162942	0.00274674	0.0727654	0	0.00395717	0.0914472	0.883845	0.000617803	0.00715079
SV468	Bacteria	Pseudomonadota	Gammaproteobacteria	Burkholderiales	Oxalobacteraceae	Undibacterium	0	0	0	0	0	0	0	0.00297952	0	0	0	0	0	0	0	0	0	0	0.0297952	0	0.000297952
SV469	Bacteria	Pseudomonadota	Gammaproteobacteria	Burkholderiales	Oxalobacteraceae	Undibacterium	0	0	0	0	0	0.000628492	0	0	0	0	0	0	0	0.000605214	0.00202514	0	0	0.00897845	0.0263035	8.97845e-05	0.00020482
SV470	Bacteria	Pseudomonadota	Gammaproteobacteria	Burkholderiales	Burkholderiaceae	Polynucleobacter	0	0	0	0	0	0	0	0	0	0	0	0	0	0	0.000744879	0	0.000744879	0	0.0148976	0	9.93172e-05
SV471	Bacteria	Pseudomonadota	Gammaproteobacteria	Burkholderiales	Oxalobacteraceae	NA	0	0	0	0	0.00151304	0	0	0	0	0.000325885	0	0	0	0	0.00463222	0	0	0.0216148	0.049581	0.000216148	0.00046074
SV472	Bacteria	Pseudomonadota	Gammaproteobacteria	Burkholderiales	Oxalobacteraceae	NA	0	0	0	0	0	0	0	0	0	0	0	0	0	0	0.00293296	0	0	0	0.0293296	0	0.000293296
SV473	Bacteria	Pseudomonadota	Gammaproteobacteria	Burkholderiales	Oxalobacteraceae	Herbaspirillum	0	0	0.000116387	0.000162942	4.65549e-05	0	0	0.00167598	4.65549e-05	0	2.32775e-05	9.31099e-05	0	0.000162942	4.65549e-05	0	0.000256052	0.00465549	0.0230447	2.53978e-05	0.000162737
SV474	Bacteria	Pseudomonadota	Gammaproteobacteria	Burkholderiales	Rhodocyclaceae	Dechloromonas	0	0	0	0	0	0	0	0	0	0	0	0.00160615	0	0	0	0	0	0	0.0160615	0	0.000160615
SV475	Bacteria	Pseudomonadota	Gammaproteobacteria	Burkholderiales	Sutterellaceae	Sutterella	0	0	0	0	0	0	0	0	0.000931099	0	0	0	0	0	0	0	0	0	0.00931099	0	9.31099e-05
SV476	Bacteria	Pseudomonadota	Gammaproteobacteria	Burkholderiales	Alcaligenaceae	Ampullimonas	0	0	0	0	0	0	0.00018622	0.0175047	0.00500466	0.000418994	0.000861266	0.00554004	0	0.00451583	0.00228119	0.00418994	0.00018622	0.00266028	0.405028	2.66028e-05	0.00164049
SV477	Bacteria	Pseudomonadota	Gammaproteobacteria	Burkholderiales	Rhodocyclaceae	Methyloversatilis	0	0	0	0	0	0	0	0	0	0	0.00027933	0	0	0	0.000907821	0	0	0	0.0118715	0	9.19681e-05
SV478	Bacteria	Pseudomonadota	Gammaproteobacteria	Burkholderiales	Comamonadaceae	NA	0	0	0	0	0	0.000232775	0	0	0	0	0	0	0	0	0.0018622	0	0	0.00332535	0.018622	3.32535e-05	0.00018622
SV479	Bacteria	Bacillota	Clostridia	Lachnospirales	Defluviitaleaceae	Defluviitaleaceae_UCG-011	0	0	0	0.000931099	0	0	0	0	0	0	0	0	0	0	0	0	0	0.0133014	0	0.000133014	0
SV480	Bacteria	Bacillota	Clostridia	Clostridiales	Clostridiaceae	Clostridium	0	0	0	0	0	0.00242086	0	0	0	0	0	0	0	0	0	0	0	0.0345837	0	0.000345837	0
SV481	Bacteria	Bacillota	Clostridia	Oscillospirales	Ruminococcaceae	NA	0	0	0.00158287	0	0	6.98324e-05	0	4.65549e-05	0	0	4.65549e-05	6.98324e-05	0	6.98324e-05	0.000162942	9.31099e-05	0.000162942	0.02361	0.00651769	0.000224677	1.92577e-05
SV482	Bacteria	Deinococcota	Deinococci	Deinococcales	Deinococcaceae	Deinococcus	0	0	0	0	0	0	0	0	0	0	0	0.00875233	0	0	0	0	0	0	0.0875233	0	0.000875233
SV483	Bacteria	Armatimonadota	Chthonomonadia	Chthonomonadales	Chthonomonadaceae	Chthonomonas	0	0	0	0	0	0	0	0	0.00193203	0	0	0	0	0	0	0	0	0	0.0193203	0	0.000193203
SV484	Bacteria	Patescibacteria	Berkelbacteria	Berkelbacteria_Incertae_Sedis	Berkelbacteria_Incertae_Sedis	Berkelbacteria_Incertae_Sedis	0	0	0	0	0	0	0	0	0.00246741	0	0	0	0	0	0	0	0	0	0.0246741	0	0.000246741
